# Supplementary material for: Oligouridylate Binding Protein 1b Plays an Integral Role in Plant Heat Stress Tolerance
Source: Front Plant Sci. 2016 Jun 17;7:853. doi: 10.3389/fpls.2016.00853 (PMC4911357; doi:10.3389/fpls.2016.00853)
Supplement: Supplementary file 1 [file DataSheet1.xlsx]

## Sheet: Table S1
Supplementary Table S1: Oligonucleotide primers used for qRT-PCR
AGI code	Gene name	qRT-PCR Primer sequence	Standard curve primer sequence
AT1G56300	Chaperone DnaJ	5’-GTTCACGGATATGGTTGGTG-3’	5'-GTGCGAAGGTGGAGGATCTA-3'
		5’-TTAACGCATCGCAGCACTAC-3’	5'-GCATGTGGGATTCCAAAGAT-3'
AT1G72416	Chaperone DnaJ	5’-AGTGATGACGACGAAACTGG-3’	5'-GCACGATACCCAAAATATCAAA-3'
		5’-TCCCCCGTAGATTGAGTTTG-3’	5'-CAGCTTGGAATCTCGTCGAT-3'
AT3G13310	Chaperone DnaJ	5’-CGGACGGTCGAGATTTTATG-3’	5'-TTGCTAAAATGGCTGGAACC-3'
		5’-AAGCGTCGAGTCGTAAATCG-3’	5'-TCGCTGCTGCAAAATCATAG-3'
AT4G18880	HSFA4A	5’-GTTCCCGAAACAAACGAGAG-3’	5'-CACATGGAGAAGCGTCAGAA-3'
		5’-TGTGTGTGAAGAAGGGCTTG-3’	5'-CATCGGGCTCACAGTTCATA-3'
AT5G03720	HSFA3	5’-TCGACACTGACATGGGTTTC-3’	5'-CGAGACGATCCGATATACCC-3'
		5’-GTCGGGTCATCAACCAAATC-3’	5'-GCTGAAGCTCAACCATTTCC-3'
AT2G27580	A20/AN1-like zinc finger	5’-CCATTCTGTTATGGCGGAAG-3’	5'-GTCCAATTTC CATCTTACGG-3'
		5’-GCGGTGGAAGAGTTTTGTTC-3’	5'-CAACCAAATCCAAATTCTAC-3'
AT1G79440	SSADH	5’-AGTTTGGGAAGTGGTGATGG-3’	5'-TCGTTGCCTAGTAGCTTCTTCA-3'
		5’-TGTGACGAGATGAGCTTTCG-3’	5'-AGTCGGCGATCAGACAGATT-3'
AT5G08290	YSL8	5’-ACTAATCGAGCTTCCCAACAC-3’	5'-AGGTTGAATCGAAACAGATCG-3'
		5’-CAGTTCACGGGATATTTCAGC-3’	5'-ACATAAACCCAACGGCTTCC-3'
AT2G30250	WRKY DNA-binding protein 25	5’-AAGTTCAAGACGGCTCAACC-3’	5'-TCCACTTCTTTCACCGACCT-3'
		5’-GGAAACGTTCCTGTTGTTGG-3’	5'-CATCAGAAGCCGTCTCAACA-3'
AT3G20390	REACTIVE INTERMEDIATE DEAMINASE A, RIDA	5'-TGCCAAATACTTCCCAGCTC-3'	5'-GCCGGAGAGAGTGAGATGAC-3'
		5'-TCGATCTTGGCGTTTAGAGG-3'	5'-AACAGCAAATGAGGGTGGAC-3'
AT5G55160	AtSUMO2	5'-GAATGCTTACTGTGACCGTCA-3'	5'-TGCCGAGTCTCTCTCTCTCC-3'
		5'-TTTAGCACCACCACCAGTCT3'	5'-GTAAAACAAAGCCTGCCAAA-3'
AT2G23090	Uncharacterised protein family SERF	5'-ACGCACAGAAATCAGCCATG-3'	5'-TCGGCATAAAAATTCCATTTC-3'
		5'-CTCCCTGCATTTCACTTCCG-3'	5'-CAGCGAAAAGAAGCCAACTT-3'

## Sheet: Table S2
Supplementary table S2. List of 479 genesa) whose mRNA accumulation is higher in UBP1b ox compared with Venus under non-stress condition
	AGI code	Description	Non-stress		mRNA ratio	p-value	FDR
			Venus b)	UBP1b ox b)	(UBP1b ox/Venus)
1	AT1G02920	glutathione S-transferase 7	10.5886	12.0195	1.43093	0.0200152	0.000117187
2	AT1G03730		9.42167	10.5645	1.14282	0.0126208	2.98e-07
3	AT1G03870	FASCICLIN-like arabinoogalactan 9	13.4371	14.4278	0.990638	0.0444234	4.57e-06
4	AT1G04410	Lactate/malate dehydrogenase family protein	12.0985	12.9423	0.843739	0.0293132	1.96e-05
5	AT1G04680	Pectin lyase-like superfamily protein	8.53409	9.45296	0.918865	0.00591494	2.17e-09
6	AT1G05135		12.0165	13.5292	1.51273	0.0495704	0.000439957
7	AT1G07000	exocyst subunit exo70 family protein B2	7.90888	8.88231	0.973428	0.0181862	0.000434037
8	AT1G07135	glycine-rich protein	11.7228	14.5492	2.8264	0.00256756	2.09e-06
9	AT1G07140	Pleckstrin homology (PH) domain superfamily protein	7.08058	8.2677	1.18711	0.0475829	8.44e-05
10	AT1G08510	fatty acyl-ACP thioesterases B	8.56307	9.61214	1.04907	0.0183863	4.02e-06
11	AT1G08930	Major facilitator superfamily protein	12.4617	13.9921	1.53031	0.00221075	2.47e-06
12	AT1G09070	soybean gene regulated by cold-2	10.6599	11.7139	1.054	0.0153346	1.96e-05
13	AT1G09950	RESPONSE TO ABA AND SALT 1	5.56554	6.51776	0.952221	0.0271764	0.000106424
14	AT1G10630	ADP-ribosylation factor A1F	6.34082	7.2756	0.934781	0.00296077	7.49e-07
15	AT1G10950	transmembrane nine 1	7.98328	9.10371	1.12044	0.00326501	2.07e-06
16	AT1G11175	other RNA	9.58165	11.6302	2.0485	0.014363	1.1e-07
17	AT1G11210	Protein of unknown function (DUF761)	6.92701	8.72057	1.79357	0.00351768	0.000130385
18	AT1G11960	ERD (early-responsive to dehydration stress) family protein	8.00275	8.77983	0.777078	0.0424893	0.000130235
19	AT1G12990	beta-1,4-N-acetylglucosaminyltransferase family protein	9.69747	10.8479	1.15045	0.00110368	2.52e-08
20	AT1G13210	autoinhibited Ca2+/ATPase II	8.86027	9.70194	0.841676	0.00415003	9.74e-06
21	AT1G13260	related to ABI3/VP1 1	7.7606	8.95252	1.19192	0.00133378	3.46e-05
22	AT1G13520	Protein of unknown function (DUF1262)	7.17568	8.42115	1.24546	0.0266066	0.000457073
23	AT1G16130	wall associated kinase-like 2	6.98861	8.07209	1.08347	0.00175413	0.000204496
24	AT1G17370	oligouridylate binding protein 1B	10.1046	14.5102	4.40563	0.00692017	7.86e-13
25	AT1G17780		9.45616	10.2238	0.767606	0.000449293	3.67e-06
26	AT1G18300	nudix hydrolase homolog 4	9.22097	10.3742	1.15324	0.000663624	3.58e-05
27	AT1G18570	myb domain protein 51	9.28924	10.5145	1.22529	0.0225556	8.88e-07
28	AT1G18740	Protein of unknown function (DUF793)	10.0622	10.9968	0.934606	0.0284816	1.12e-07
29	AT1G18970	germin-like protein 4	7.1358	8.40942	1.27362	0.0204291	0.000555154
30	AT1G19020		9.35763	11.3156	1.958	0.0328618	6.35e-09
31	AT1G19380	Protein of unknown function (DUF1195)	9.59416	11.7245	2.13029	0.0141839	0.000164404
32	AT1G19770	purine permease 14	11.6876	12.9298	1.24213	0.00477162	1.16e-05
33	AT1G20010	tubulin beta-5 chain	10.5976	11.4983	0.900695	0.00174256	6.15e-09
34	AT1G20070		9.70505	11.638	1.93296	0.0454486	0.000526385
35	AT1G20440	cold-regulated 47	5.83449	7.17681	1.34233	0.00126504	8.88e-07
36	AT1G20696	high mobility group B3	8.22584	9.03863	0.812795	0.0127027	7.63e-08
37	AT1G21100	O-methyltransferase family protein	13.5012	14.3625	0.861265	0.00990062	1.92e-05
38	AT1G21120	O-methyltransferase family protein	13.3941	14.2909	0.896796	0.0297539	1.44e-05
39	AT1G22190	Integrase-type DNA-binding superfamily protein	11.2217	12.0531	0.831449	0.0460401	4.56e-11
40	AT1G22530	PATELLIN 2	8.99918	10.0755	1.07629	0.0106562	7.94e-05
41	AT1G23490	ADP-ribosylation factor 1	9.65981	10.4942	0.834394	0.0300572	0.000105559
42	AT1G24140	Matrixin family protein	7.91828	9.2917	1.37341	0.00700223	5.51e-06
43	AT1G24145		8.15769	9.63975	1.48207	0.00943288	1.08e-12
44	AT1G24170	Nucleotide-diphospho-sugar transferases superfamily protein	10.4552	11.5558	1.10066	0.00173131	1.34e-08
45	AT1G25400		6.61121	8.01027	1.39906	0.00758558	1.12e-05
46	AT1G25560	AP2/B3 transcription factor family protein	12.8697	13.9523	1.08261	0.00133165	3.7e-12
47	AT1G26250	Proline-rich extensin-like family protein	9.92329	11.5979	1.67456	0.000442446	1.11e-05
48	AT1G26390	FAD-binding Berberine family protein	5.64591	8.06994	2.42403	0.0137361	0.000743963
49	AT1G26410	FAD-binding Berberine family protein	5.87591	7.89349	2.01758	0.0327319	1.13e-05
50	AT1G26420	FAD-binding Berberine family protein	6.37197	7.65834	1.28637	0.0166863	0.000353824
51	AT1G27130	glutathione S-transferase tau 13	6.93625	9.15884	2.22259	0.0190013	5.63e-08
52	AT1G27730	salt tolerance zinc finger	10.289	12.3449	2.05583	0.0239465	2.25e-07
53	AT1G27930	Protein of unknown function (DUF579)	10.1612	10.925	0.763752	0.00310023	1.17e-07
54	AT1G28370	ERF domain protein 11	6.06069	7.98727	1.92657	0.00872828	1.14e-06
55	AT1G29290		6.47699	7.83097	1.35398	0.00499243	3.61e-05
56	AT1G29395	COLD REGULATED 314 INNER MEMBRANE 1	8.02527	9.29275	1.26747	0.000303565	1.82e-06
57	AT1G29640	Protein of unknown function, DUF584	7.72198	8.75254	1.03056	0.0223594	2e-10
58	AT1G30700	FAD-binding Berberine family protein	9.42487	10.3744	0.949537	0.0310306	7.24e-07
59	AT1G32120		6.48582	7.45473	0.968901	0.0122313	3.33e-06
60	AT1G32920		13.364	15.2537	1.88968	0.0166486	1.58e-06
61	AT1G32928		11.3714	13.0465	1.67511	0.0134172	1.08e-06
62	AT1G33140	Ribosomal protein L6 family	8.88121	9.64956	0.768353	0.0460042	6.5e-08
63	AT1G33600	Leucine-rich repeat (LRR) family protein	9.09577	9.98464	0.888877	0.0235103	3.14e-08
64	AT1G33610	Leucine-rich repeat (LRR) family protein	12.8716	13.6536	0.782093	0.0158142	1.4e-08
65	AT1G33760	Integrase-type DNA-binding superfamily protein	5.88171	8.75777	2.87606	0.0148151	1.27e-07
66	AT1G35140	Phosphate-responsive 1 family protein	10.7439	13.3925	2.64862	0.0196585	0.000501694
67	AT1G35210		7.20837	9.6641	2.45573	0.0281831	1.08e-05
68	AT1G35350	EXS (ERD1/XPR1/SYG1) family protein	8.04017	9.16471	1.12454	0.00313076	4.93e-05
69	AT1G36640		6.59288	7.54365	0.950769	0.0237394	1.84e-06
70	AT1G36940		8.48399	9.32981	0.845814	0.00481707	2.1e-08
71	AT1G42990	basic region/leucine zipper motif 60	11.1039	12.0447	0.940758	0.0345946	8.09e-06
72	AT1G49230	RING/U-box superfamily protein	6.14321	7.24161	1.0984	0.0182372	6.99e-05
73	AT1G49720	abscisic acid responsive element-binding factor 1	9.63408	10.5295	0.895385	0.0273661	2.09e-05
74	AT1G50740	Transmembrane proteins 14C	11.7747	12.7859	1.0112	0.0146838	2.23e-07
75	AT1G51090	Heavy metal transport/detoxification superfamily protein	6.15997	7.95541	1.79544	0.0184224	2.06e-06
76	AT1G51940	protein kinase family protein / peptidoglycan-binding LysM domain-containing protein	9.4414	10.39	0.948598	0.0149617	2.36e-08
77	AT1G53625		6.16677	7.18616	1.01939	0.0419448	3.01e-07
78	AT1G55530	RING/U-box superfamily protein	9.26426	10.139	0.87474	0.00534955	4.68e-16
79	AT1G56070	Ribosomal protein S5/Elongation factor G/III/V family protein	7.86477	9.21309	1.34832	0.00792537	4.34e-06
80	AT1G56300	Chaperone DnaJ-domain superfamily protein	7.18485	9.49932	2.31447	0.00407923	5.03e-15
81	AT1G56510	Disease resistance protein (TIR-NBS-LRR class)	8.17437	8.9993	0.824935	0.0016672	2.34e-12
82	AT1G57680		12.6128	13.4939	0.881118	0.000953828	3.71e-09
83	AT1G57980	Nucleotide-sugar transporter family protein	7.04862	7.89532	0.846699	0.00140495	9.81e-12
84	AT1G57990	purine permease 18	10.5923	12.7358	2.14347	0.000967258	2.12e-07
85	AT1G59590	ZCF37	8.1232	8.89154	0.768343	0.048899	7.58e-07
86	AT1G59870	ABC-2 and Plant PDR ABC-type transporter family protein	11.2864	12.5228	1.23645	0.024842	4.4e-05
87	AT1G60610	SBP (S-ribonuclease binding protein) family protein	10.2823	11.2018	0.919493	0.0168795	4.92e-07
88	AT1G61260	Protein of unknown function (DUF761)	8.49459	9.25506	0.760479	0.0454351	0.000546208
89	AT1G61667	Protein of unknown function, DUF538	8.19186	9.01155	0.81969	0.00985428	0.000109659
90	AT1G61795	PAK-box/P21-Rho-binding family protein	9.70409	10.4953	0.791192	0.00490984	3.15e-12
91	AT1G63220	Calcium-dependent lipid-binding (CaLB domain) family protein	7.47169	8.28498	0.813297	0.0372552	0.000256406
92	AT1G63750	Disease resistance protein (TIR-NBS-LRR class) family	7.87386	8.98852	1.11466	0.0100463	5.63e-05
93	AT1G63860	Disease resistance protein (TIR-NBS-LRR class) family	5.95717	7.13423	1.17706	0.00204847	2.61e-08
94	AT1G64065	Late embryogenesis abundant (LEA) hydroxyproline-rich glycoprotein family	7.31585	8.34419	1.02834	0.0396144	1.21e-07
95	AT1G64170	cation/H+ exchanger 16	8.51295	9.3877	0.874745	0.00865663	2.28e-07
96	AT1G64480	calcineurin B-like protein 8	5.93533	7.12046	1.18512	0.00371588	1.44e-07
97	AT1G64640	early nodulin-like protein 8	10.6925	11.5211	0.82861	0.00234283	6.24e-11
98	AT1G64760	O-Glycosyl hydrolases family 17 protein	8.87747	9.86901	0.991536	0.000400786	1.45e-10
99	AT1G66090	Disease resistance protein (TIR-NBS class)	9.98737	11.2012	1.21383	0.0314158	2.45e-13
100	AT1G66180	Eukaryotic aspartyl protease family protein	11.9009	12.6582	0.757343	0.00235881	3.76e-10
101	AT1G67265	ROTUNDIFOLIA like 21	6.42199	7.9066	1.48461	0.0222372	0.000532289
102	AT1G67470	Protein kinase superfamily protein	7.14966	8.1686	1.01895	0.000973994	6.31e-07
103	AT1G67810	sulfur E2	7.29507	8.23051	0.935434	0.0275395	0.000395638
104	AT1G67970	heat shock transcription factor A8	5.97101	6.7249	0.753889	0.0301235	0.000466277
105	AT1G68840	related to ABI3/VP1 2	13.2514	14.1275	0.876112	0.00754615	2.78e-11
106	AT1G69690	TCP family transcription factor	7.85612	8.88282	1.0267	0.00322624	3.75e-08
107	AT1G69840	SPFH/Band 7/PHB domain-containing membrane-associated protein family	11.9401	13.1675	1.22738	0.000127777	4.17e-08
108	AT1G69890	Protein of unknown function (DUF569)	7.95225	9.30042	1.34817	0.0205343	1.37e-06
109	AT1G69900	Actin cross-linking protein	8.82702	9.85084	1.02382	0.00137493	4.76e-05
110	AT1G70090	glucosyl transferase family 8	10.7255	11.9309	1.20538	0.0154354	9.54e-06
111	AT1G70170	matrix metalloproteinase	7.53987	8.59368	1.05381	0.0310075	9.12e-07
112	AT1G70780		6.76114	8.01805	1.25691	0.0063447	4.71e-06
113	AT1G71880	sucrose-proton symporter 1	9.65028	10.7089	1.05862	0.01285	5.43e-05
114	AT1G71910		6.51506	7.66865	1.15359	0.007161	7.01e-08
115	AT1G72060	serine-type endopeptidase inhibitors	7.97441	8.86215	0.887745	0.0121415	4.24e-09
116	AT1G72416	Chaperone DnaJ-domain superfamily protein	5.89155	7.49707	1.60553	0.0108403	2.3e-14
117	AT1G72450	jasmonate-zim-domain protein 6	5.64929	6.94422	1.29492	0.00444074	2.81e-06
118	AT1G72900	Toll-Interleukin-Resistance (TIR) domain-containing protein	8.20569	9.63136	1.42568	0.0057356	1.56e-05
119	AT1G72910	Toll-Interleukin-Resistance (TIR) domain-containing protein	8.90022	9.9977	1.09749	0.0482459	2.23e-08
120	AT1G72940	Toll-Interleukin-Resistance (TIR) domain-containing protein	10.9872	11.7617	0.774562	0.0431483	1.37e-05
121	AT1G73500	MAP kinase kinase 9	10.6524	12.4055	1.75308	0.012314	3.31e-09
122	AT1G73540	nudix hydrolase homolog 21	11.3336	12.1206	0.786969	0.00881343	6.1e-12
123	AT1G74440	Protein of unknown function (DUF962)	6.79781	7.9821	1.18429	0.025669	2.97e-05
124	AT1G74450	Protein of unknown function (DUF793)	7.67261	8.61035	0.937738	0.0492314	0.000383509
125	AT1G74590	glutathione S-transferase TAU 10	8.04157	8.95834	0.916777	0.0497917	9.77e-07
126	AT1G75840	RAC-like GTP binding protein 5	6.48376	7.55187	1.06811	0.00134873	2.82e-07
127	AT1G76600		9.83383	11.1056	1.2718	0.0213396	4.07e-07
128	AT1G76880	Duplicated homeodomain-like superfamily protein	7.98974	8.9301	0.940353	0.00573891	1.48e-18
129	AT1G78410	VQ motif-containing protein	6.00623	8.14672	2.14049	0.0483761	1.61e-05
130	AT1G78460	SOUL heme-binding family protein	9.34108	10.2226	0.881492	0.00884086	0.000179898
131	AT1G79440	aldehyde dehydrogenase 5F1	8.43565	9.28597	0.850321	0.0237352	3.02e-07
132	AT2G02070	indeterminate(ID)-domain 5	9.18791	10.0272	0.839247	0.000994084	3.24e-09
133	AT2G02100	low-molecular-weight cysteine-rich 69	14.4347	15.6926	1.2579	0.014274	7.24e-07
134	AT2G02120	Scorpion toxin-like knottin superfamily protein	9.19286	10.1374	0.944509	0.0263344	9.22e-05
135	AT2G02800	protein kinase 2B	10.9068	11.7242	0.817462	0.0307325	1.25e-11
136	AT2G03360	Glycosyltransferase family 61 protein	5.45674	6.25691	0.800168	0.0126181	3.17e-08
137	AT2G03530	ureide permease 2	9.64494	10.6383	0.993319	0.00750108	2.15e-06
138	AT2G03590	ureide permease 1	6.77859	7.73261	0.954023	0.00136056	3.24e-11
139	AT2G05380	glycine-rich protein 3 short isoform	14.1625	14.9911	0.828659	0.0401967	0.000140519
140	AT2G06050	oxophytodienoate-reductase 3	11.9169	12.7771	0.860147	0.0322737	6.11e-07
141	AT2G06850	xyloglucan endotransglucosylase/hydrolase 4	13.5121	14.29	0.777909	0.00510978	4.9e-08
142	AT2G15090	3-ketoacyl-CoA synthase 8	10.3065	11.074	0.76745	0.00668727	1.51e-06
143	AT2G15220	Plant basic secretory protein (BSP) family protein	8.2155	10.1356	1.92011	0.0225309	4.52e-05
144	AT2G15292		11.0615	11.9123	0.850782	0.0293	1.48e-17
145	AT2G15960		12.6076	14.2395	1.6319	0.000897205	1.59e-07
146	AT2G17040	NAC domain containing protein 36	8.25338	11.0021	2.74868	0.00302995	2.16e-06
147	AT2G19450	membrane bound O-acyl transferase (MBOAT) family protein	8.91259	9.71768	0.805094	0.00391022	2.2e-08
148	AT2G20300	Protein kinase superfamily protein	5.47319	6.68038	1.20718	0.0122909	2.06e-05
149	AT2G20760	Clathrin light chain protein	8.09606	9.46472	1.36866	0.00280665	7.01e-08
150	AT2G20835		7.88159	8.85729	0.975703	0.00573662	5.8e-13
151	AT2G20960	Arabidopsis phospholipase-like protein (PEARLI 4) family	11.8845	12.6813	0.796771	0.00246536	1.79e-07
152	AT2G22450	riboflavin biosynthesis protein, putative	8.13761	9.32121	1.1836	0.00167519	4.33e-08
153	AT2G22500	uncoupling protein 5	9.49194	11.1879	1.69598	0.0256196	1.86e-08
154	AT2G23680	Cold acclimation protein WCOR413 family	7.26339	9.07027	1.80688	0.00768902	4.63e-07
155	AT2G23770	protein kinase family protein / peptidoglycan-binding LysM domain-containing protein	7.20221	8.16727	0.965058	0.00192812	8.12e-07
156	AT2G25250		10.8973	11.7792	0.881858	0.0144541	3.14e-11
157	AT2G25490	EIN3-binding F box protein 1	11.5738	12.4057	0.831943	0.0343294	1.52e-06
158	AT2G25735		8.04422	9.80822	1.764	0.0044162	2.21e-07
159	AT2G25930	hydroxyproline-rich glycoprotein family protein	10.063	10.8162	0.753227	0.00235553	5.23e-09
160	AT2G27080	Late embryogenesis abundant (LEA) hydroxyproline-rich glycoprotein family	7.13782	9.03306	1.89524	0.00502715	0.000117457
161	AT2G27580	A20/AN1-like zinc finger family protein	8.27478	9.62777	1.353	0.0121839	6.19e-11
162	AT2G28400	Protein of unknown function, DUF584	8.70294	9.80123	1.09829	0.0365977	0.000345029
163	AT2G28500	LOB domain-containing protein 11	6.8552	7.79984	0.944632	0.00662058	0.000104086
164	AT2G29720	FAD/NAD(P)-binding oxidoreductase family protein	7.43915	8.79314	1.35399	0.029374	6.17e-05
165	AT2G30250	WRKY DNA-binding protein 25	8.45066	9.62975	1.17909	0.0240041	1.21e-06
166	AT2G30600	BTB/POZ domain-containing protein	9.61697	10.3971	0.780144	0.0305731	3.52e-08
167	AT2G30930		10.789	11.9827	1.19368	0.00350944	1.23e-06
168	AT2G31610	Ribosomal protein S3 family protein	9.92118	10.7497	0.82848	0.0139489	4.39e-07
169	AT2G31880	Leucine-rich repeat protein kinase family protein	10.6985	11.9714	1.27286	0.022479	2.8e-05
170	AT2G32140	transmembrane receptors	5.76076	6.58703	0.826274	0.0206564	1.11e-11
171	AT2G32200		6.10674	7.11925	1.01251	0.0047859	0.000302915
172	AT2G33150	peroxisomal 3-ketoacyl-CoA thiolase 3	7.91686	8.69618	0.779313	0.0210179	7.67e-07
173	AT2G33580	Protein kinase superfamily protein	7.84079	8.75209	0.911294	0.0278896	0.000143925
174	AT2G33830	Dormancy/auxin associated family protein	12.6637	14.2256	1.56195	0.0374679	0.000477236
175	AT2G34930	disease resistance family protein / LRR family protein	6.75362	7.89651	1.14289	0.00886429	0.000420584
176	AT2G35658		6.45329	7.41224	0.958953	0.0341234	0.000321411
177	AT2G36170	Ubiquitin supergroup;Ribosomal protein L40e	6.09362	7.10561	1.012	0.00185614	9e-06
178	AT2G36220		10.1532	11.2439	1.09075	0.0270109	3.84e-11
179	AT2G36530	Enolase	11.7809	12.6538	0.872866	0.0163898	2.58e-05
180	AT2G37220	RNA-binding (RRM/RBD/RNP motifs) family protein	10.2426	11.7229	1.48027	0.00115643	7.05e-07
181	AT2G37478	conserved peptide upstream open reading frame 52	6.74298	7.93041	1.18743	0.00962757	1.52e-06
182	AT2G37480		7.73911	9.09484	1.35573	0.0102058	2.83e-08
183	AT2G37640	Barwin-like endoglucanases superfamily protein	10.0792	11.3554	1.27619	0.0106967	8.19e-09
184	AT2G38310	PYR1-like 4	8.80702	9.56618	0.759166	0.0438803	1.48e-06
185	AT2G38560	transcript elongation factor IIS	6.96382	7.93817	0.974347	0.0231658	1.75e-07
186	AT2G38790		8.15306	8.92653	0.773472	0.0225409	8.85e-08
187	AT2G39920	HAD superfamily, subfamily IIIB acid phosphatase	5.86513	6.87951	1.01438	0.00231269	1.32e-05
188	AT2G39940	RNI-like superfamily protein	7.92019	9.10063	1.18045	0.00838154	2.54e-06
189	AT2G40095	Alpha/beta hydrolase related protein	6.00772	6.76579	0.758075	0.0292276	1.42e-06
190	AT2G41010	calmodulin (CAM)-binding protein of 25 kDa	10.746	11.571	0.82504	0.0366786	5.29e-06
191	AT2G41100	Calcium-binding EF hand family protein	12.9941	14.5065	1.51234	0.00119081	1.82e-07
192	AT2G41640	Glycosyltransferase family 61 protein	8.16201	10.2727	2.11069	0.00170806	1.82e-05
193	AT2G41730		6.90816	7.82071	0.912547	0.0127853	1.39e-05
194	AT2G42040		10.5308	11.4128	0.881957	0.000996178	1.15e-05
195	AT2G42380	Basic-leucine zipper (bZIP) transcription factor family protein	6.92906	8.31185	1.38279	7.00903e-05	7.48e-07
196	AT2G42530	cold regulated 15b	10.3128	12.1602	1.84743	0.00390274	6.11e-05
197	AT2G42580	tetratricopetide-repeat thioredoxin-like 3	9.69646	10.5888	0.892375	0.0046732	3.81e-06
198	AT2G43290	Calcium-binding EF-hand family protein	10.7664	11.5532	0.786795	0.0158504	4.45e-06
199	AT2G43590	Chitinase family protein	7.35971	8.20889	0.84918	0.0109323	7.94e-07
200	AT2G44080	ARGOS-like	12.241	13.469	1.22792	0.0280973	3.76e-07
201	AT2G44290	Bifunctional inhibitor/lipid-transfer protein/seed storage 2S albumin superfamily protein	9.9161	10.7084	0.792296	0.0205438	0.000125569
202	AT2G44490	Glycosyl hydrolase superfamily protein	8.77882	9.89327	1.11445	0.0238857	1.26e-06
203	AT2G44500	O-fucosyltransferase family protein	10.6584	11.7375	1.07911	0.00471837	0.000193993
204	AT2G46330	arabinogalactan protein 16	11.4007	12.3999	0.999201	0.00109958	1.6e-07
205	AT2G46495	RING/U-box superfamily protein	6.57925	7.48717	0.907922	0.0168415	9.92e-05
206	AT3G01290	SPFH/Band 7/PHB domain-containing membrane-associated protein family	11.5656	12.8572	1.29166	0.0199262	5.46e-05
207	AT3G01420	Peroxidase superfamily protein	11.933	12.9058	0.972831	0.0449313	4.16e-06
208	AT3G02910	AIG2-like (avirulence induced gene) family protein	7.67416	8.80875	1.13459	0.0373559	1.05e-06
209	AT3G03250	UDP-GLUCOSE PYROPHOSPHORYLASE 1	8.02718	9.10751	1.08033	0.0226894	5.89e-05
210	AT3G04120	glyceraldehyde-3-phosphate dehydrogenase C subunit 1	5.47734	6.38453	0.907192	0.00955279	3.04e-08
211	AT3G04210	Disease resistance protein (TIR-NBS class)	10.0009	11.7821	1.78116	0.000345157	1.12e-07
212	AT3G05120	alpha/beta-Hydrolases superfamily protein	9.11669	10.1275	1.01086	0.0128732	3.09e-06
213	AT3G05200	RING/U-box superfamily protein	11.0738	11.8828	0.808995	0.00138849	1.11e-06
214	AT3G05320	O-fucosyltransferase family protein	7.27886	8.40284	1.12397	0.0188542	1.33e-05
215	AT3G05490	ralf-like 22	10.6882	11.6393	0.951067	0.0018341	0.000871112
216	AT3G07460	Protein of unknown function, DUF538	10.8949	11.7719	0.876938	0.0147392	4.21e-07
217	AT3G07660	Kinase-related protein of unknown function (DUF1296)	6.27765	7.04647	0.768817	0.041408	0.000177983
218	AT3G08760	Protein kinase superfamily protein	9.32921	10.1398	0.810573	0.00286062	5.21e-05
219	AT3G09200	Ribosomal protein L10 family protein	12.484	13.2744	0.790343	0.0261097	7.86e-06
220	AT3G09630	Ribosomal protein L4/L1 family	7.76157	9.4858	1.72423	0.0250061	1.38e-07
221	AT3G09830	Protein kinase superfamily protein	7.83786	8.68381	0.845954	0.00638183	5.28e-09
222	AT3G09870	SAUR-like auxin-responsive protein family	6.45788	7.41921	0.961328	0.00289874	2.17e-08
223	AT3G10930		8.08902	10.5002	2.41123	0.027897	5.64e-06
224	AT3G10985	senescence associated gene 20	13.4097	14.3717	0.961948	0.00196172	2.76e-07
225	AT3G11130	Clathrin, heavy chain	7.08128	9.70831	2.62703	0.00122614	6.55e-08
226	AT3G11700	FASCICLIN-like arabinogalactan protein 18 precursor	9.28222	10.4382	1.15595	0.0384763	1.79e-13
227	AT3G11820	syntaxin of plants 121	11.2022	12.1077	0.905536	0.0383255	3.22e-06
228	AT3G13520	arabinogalactan protein 12	14.6528	15.4817	0.828849	0.0151491	6.16e-07
229	AT3G15356	Legume lectin family protein	9.68773	11.0577	1.37001	0.00840136	4.54e-06
230	AT3G15630		10.1665	11.2898	1.12326	0.00683134	3.1e-10
231	AT3G15640	Rubredoxin-like superfamily protein	5.81075	6.72972	0.918971	0.0240199	6.87e-07
232	AT3G16640	translationally controlled tumor protein	10.0238	11.7557	1.7319	0.0220916	3.42e-07
233	AT3G16720	TOXICOS EN LEVADURA 2	10.0448	11.1438	1.09905	0.0203687	2.52e-09
234	AT3G16780	Ribosomal protein L19e family protein	6.09461	7.31432	1.21971	0.00258832	7.82e-07
235	AT3G19540	Protein of unknown function (DUF620)	6.33044	7.30103	0.970587	0.00308688	4.76e-05
236	AT3G20310	ethylene response factor 7	7.65473	8.50738	0.852647	0.0495225	0.000829864
237	AT3G22120	cell wall-plasma membrane linker protein	15.3658	16.1318	0.765991	0.020825	1.93e-07
238	AT3G22235		13.1259	14.1235	0.997598	0.0469294	0.000581097
239	AT3G22240		13.4304	14.4165	0.986083	0.0152425	5.96e-06
240	AT3G22800	Leucine-rich repeat (LRR) family protein	8.41818	9.29951	0.881332	0.0106412	0.000170354
241	AT3G23170		9.63544	11.0241	1.38871	0.0018274	1.05e-05
242	AT3G23870	Protein of unknown function (DUF803)	7.07856	8.16162	1.08306	0.0120228	0.000312607
243	AT3G24550	proline extensin-like receptor kinase 1	6.45138	7.78644	1.33506	0.000291022	2.34e-06
244	AT3G25070	RPM1 interacting protein 4	9.76272	10.5168	0.754053	0.0207823	1.97e-05
245	AT3G25600	Calcium-binding EF-hand family protein	10.2455	11.427	1.18147	0.00191027	6.56e-08
246	AT3G25770	allene oxide cyclase 2	12.707	13.5292	0.822215	0.00445899	0.000983342
247	AT3G28180	Cellulose-synthase-like C4	10.7349	11.7879	1.05304	0.0174226	8.5e-09
248	AT3G28510	P-loop containing nucleoside triphosphate hydrolases superfamily protein	7.64864	8.9197	1.27107	0.012482	5.02e-05
249	AT3G28930	AIG2-like (avirulence induced gene) family protein	10.4092	11.253	0.843803	0.0430587	0.000177664
250	AT3G42658	transposable element gene	5.49687	6.83984	1.34297	0.0367393	2.38e-07
251	AT3G44042	transposable element gene	5.45923	6.30673	0.847498	0.00455426	1.33e-06
252	AT3G44260	Polynucleotidyl transferase, ribonuclease H-like superfamily protein	10.3026	12.797	2.49443	0.00669722	1.07e-06
253	AT3G44820	Phototropic-responsive NPH3 family protein	7.6977	8.69117	0.993471	0.00375144	3.98e-08
254	AT3G45240	geminivirus rep interacting kinase 1	8.11284	9.02102	0.908187	0.0327636	1.53e-08
255	AT3G45242	conserved peptide upstream open reading frame 61	8.24952	9.25167	1.00216	0.00896413	4.65e-08
256	AT3G45640	mitogen-activated protein kinase 3	11.2735	12.4123	1.13884	0.0220318	5.94e-05
257	AT3G45970	expansin-like A1	9.30443	11.3933	2.08888	0.0162803	4.96e-05
258	AT3G46080	C2H2-type zinc finger family protein	6.84215	8.09543	1.25328	0.0424314	2.89e-08
259	AT3G46090	C2H2 and C2HC zinc fingers superfamily protein	7.36134	9.44181	2.08047	0.00590716	7.03e-09
260	AT3G46640	Homeodomain-like superfamily protein	7.92234	8.84426	0.921921	0.00148979	1.16e-10
261	AT3G46830	RAB GTPase homolog A2C	7.83944	8.71306	0.873624	0.0183867	1.66e-08
262	AT3G46970	alpha-glucan phosphorylase 2	11.9064	12.8135	0.9071	0.00562836	7.39e-09
263	AT3G47800	Galactose mutarotase-like superfamily protein	10.6556	11.5123	0.856654	0.00149065	2.18e-11
264	AT3G47820	PLANT U-BOX 39	7.75163	8.57698	0.82535	0.00233633	2.48e-08
265	AT3G48650		6.0242	8.53039	2.50619	0.0441201	2.55e-06
266	AT3G49530	NAC domain containing protein 62	9.65327	10.5855	0.932245	0.0109917	6.55e-08
267	AT3G50700	indeterminate(ID)-domain 2	9.05952	9.87017	0.810654	0.00385843	2.05e-08
268	AT3G50800		9.99738	11.5384	1.54101	0.00594653	7.57e-06
269	AT3G50930	cytochrome BC1 synthesis	7.36273	9.0396	1.67687	0.0261465	1.15e-06
270	AT3G50950	HOPZ-ACTIVATED RESISTANCE 1	12.0096	12.8088	0.799126	0.00676946	1.27e-06
271	AT3G52400	syntaxin of plants 122	9.31456	10.3189	1.00431	0.0218842	0.000528997
272	AT3G52800	A20/AN1-like zinc finger family protein	12.1338	13.6933	1.55951	0.0179375	7.36e-07
273	AT3G53232	ROTUNDIFOLIA like 1	7.0287	8.38891	1.36021	0.00273566	9.03e-08
274	AT3G54400	Eukaryotic aspartyl protease family protein	10.2563	11.4646	1.20832	0.00756737	2.49e-09
275	AT3G54810	Plant-specific GATA-type zinc finger transcription factor family protein	8.90934	10.0559	1.14657	0.0258395	2.75e-05
276	AT3G55430	O-Glycosyl hydrolases family 17 protein	7.31735	8.76996	1.45261	0.0125896	1.27e-05
277	AT3G55450	PBS1-like 1	9.80814	10.6827	0.874574	0.0181625	7.2e-08
278	AT3G55960	Haloacid dehalogenase-like hydrolase (HAD) superfamily protein	9.03128	10.0873	1.05604	0.0235562	4.04e-06
279	AT3G55980	salt-inducible zinc finger 1	8.9926	10.1646	1.17199	0.0171808	7.97e-05
280	AT3G56710	sigma factor binding protein 1	7.84702	9.80492	1.95791	0.00641439	6.87e-07
281	AT3G56880	VQ motif-containing protein	12.8585	14.1544	1.2959	0.00659018	4.54e-08
282	AT3G57450		5.83216	8.2329	2.40074	0.0304633	5.5e-06
283	AT3G57530	calcium-dependent protein kinase 32	12.4186	13.5262	1.10761	0.0037393	4.34e-07
284	AT3G57930		10.7168	11.5337	0.816904	0.00197621	4e-08
285	AT3G58120	Basic-leucine zipper (bZIP) transcription factor family protein	9.16188	9.91878	0.756904	0.0182553	3.3e-09
286	AT3G59080	Eukaryotic aspartyl protease family protein	8.42391	9.7454	1.32149	0.000173159	2.85e-08
287	AT3G59350	Protein kinase superfamily protein	9.50321	10.7678	1.26462	0.0036537	2.53e-07
288	AT3G59900	auxin-regulated gene involved in organ size	8.61082	9.6043	0.993477	0.0339266	5.27e-07
289	AT3G60140	Glycosyl hydrolase superfamily protein	7.30598	9.1538	1.84782	0.0100707	0.000557804
290	AT3G60530	GATA transcription factor 4	11.3768	12.2179	0.841167	0.0477614	5.01e-10
291	AT3G60600	vesicle associated protein	7.03841	7.99664	0.958232	0.00694311	1.63e-06
292	AT3G61110	ribosomal protein S27	7.68775	8.78947	1.10173	0.0139371	1.08e-10
293	AT3G61580	Fatty acid/sphingolipid desaturase	6.78631	8.23564	1.44933	0.00109732	2.49e-09
294	AT3G61640	arabinogalactan protein 20	9.77327	10.6894	0.916133	0.0351612	2.09e-05
295	AT3G62420	basic region/leucine zipper motif 53	13.1973	14.5253	1.32803	0.0194385	1.36e-06
296	AT3G62550	Adenine nucleotide alpha hydrolases-like superfamily protein	12.4572	13.8132	1.356	7.25707e-05	7.87e-08
297	AT3G62720	xylosyltransferase 1	10.2045	11.4422	1.23765	0.00513527	4.86e-06
298	AT3G63160		12.2916	13.3637	1.07212	0.00101908	0.000114305
299	AT4G01130	GDSL-like Lipase/Acylhydrolase superfamily protein	8.21244	9.15632	0.943873	0.0016564	2.24e-05
300	AT4G01250	WRKY family transcription factor	7.28244	8.64548	1.36304	0.00938687	8.56e-07
301	AT4G01380	plastocyanin-like domain-containing protein	6.73512	8.38104	1.64593	0.017677	1.87e-09
302	AT4G01390	TRAF-like family protein	8.33875	9.57515	1.23639	0.00534404	0.000718096
303	AT4G01575	serine protease inhibitor, Kazal-type family protein	7.63765	8.43436	0.796711	0.0324824	2.75e-06
304	AT4G01985		6.81784	8.29565	1.47781	0.0277604	3.59e-05
305	AT4G02130	galacturonosyltransferase 6	8.38065	9.14168	0.761023	0.0255389	5.26e-05
306	AT4G02330	Plant invertase/pectin methylesterase inhibitor superfamily	9.15587	10.9456	1.78972	0.00820947	1.3e-05
307	AT4G04223	other RNA	7.96972	8.80435	0.834627	0.033272	1.22e-05
308	AT4G04330	Chaperonin-like RbcX protein	9.31867	10.2119	0.8932	0.00919063	8.41e-07
309	AT4G08040	1-aminocyclopropane-1-carboxylate synthase 11	6.76138	7.79772	1.03634	0.0286482	0.000194443
310	AT4G11000	Ankyrin repeat family protein	5.72944	7.23306	1.50362	0.00673549	4.28e-06
311	AT4G11521	Receptor-like protein kinase-related family protein	7.06246	8.71508	1.65263	0.0124732	6.24e-10
312	AT4G12730	FASCICLIN-like arabinogalactan 2	11.0646	12.0155	0.950918	0.00150595	1.96e-08
313	AT4G13340	Leucine-rich repeat (LRR) family protein	10.961	12.2854	1.32444	0.0114299	1.48e-12
314	AT4G14270		13.7355	14.5144	0.778977	0.0107134	1.28e-11
315	AT4G14365	XB3 ortholog 4 in Arabidopsis thaliana	6.92743	9.45422	2.52679	0.00412005	8.05e-05
316	AT4G14400	ankyrin repeat family protein	6.862	7.72669	0.864697	0.0268226	0.000276734
317	AT4G14630	germin-like protein 9	8.95181	10.1422	1.19037	0.0122943	6.37e-06
318	AT4G15110	cytochrome P450, family 97, subfamily B, polypeptide 3	9.69562	11.7233	2.02767	0.00111181	1.45e-11
319	AT4G15800	ralf-like 33	11.7822	12.6189	0.83673	0.0111168	5.59e-07
320	AT4G16146	cAMP-regulated phosphoprotein 19-related protein	6.82079	7.79654	0.975752	0.00511092	3.58e-06
321	AT4G16870	transposable element gene	9.76904	10.6282	0.859172	0.0261555	1.64e-14
322	AT4G17230	SCARECROW-like 13	10.9824	12.2688	1.28638	0.00961263	4.73e-08
323	AT4G17470	alpha/beta-Hydrolases superfamily protein	7.84085	8.97829	1.13744	0.0128909	3.98e-10
324	AT4G17500	ethylene responsive element binding factor 1	10.6074	11.6356	1.02823	0.0304567	5.22e-05
325	AT4G17520	Hyaluronan / mRNA binding family	8.49877	9.29638	0.797614	0.00182225	4.45e-07
326	AT4G18197	purine permease 7	8.35418	9.52538	1.1712	0.0199618	2.76e-06
327	AT4G18205	Nucleotide-sugar transporter family protein	8.76528	10.6132	1.84795	0.00218698	3.38e-07
328	AT4G18760	receptor like protein 51	8.45822	9.20889	0.750669	0.00124633	4.08e-10
329	AT4G18880	heat shock transcription factor A4A	8.82821	9.86632	1.03811	0.0190386	6.21e-06
330	AT4G19600	Cyclin family protein	8.97859	9.94355	0.964964	0.0178117	7.33e-08
331	AT4G19660	NPR1-like protein 4	9.12976	10.0064	0.87668	0.0144591	2.71e-06
332	AT4G20260	plasma-membrane associated cation-binding protein 1	13.29	14.0914	0.801385	0.00528632	2.09e-06
333	AT4G21390	S-locus lectin protein kinase family protein	7.22469	8.02074	0.796053	0.0267769	6.94e-05
334	AT4G22190		8.95952	10.1506	1.19104	0.00281364	1.24e-08
335	AT4G22330	Alkaline phytoceramidase (aPHC)	7.87195	8.64802	0.776079	0.0364191	6.27e-07
336	AT4G22690	cytochrome P450, family 706, subfamily A, polypeptide 1	11.8969	12.901	1.0041	0.002446	0.000203985
337	AT4G23170	receptor-like protein kinase-related family protein	8.39264	9.58567	1.19303	0.0112484	0.000129449
338	AT4G23180	cysteine-rich RLK (RECEPTOR-like protein kinase) 10	10.853	11.7498	0.896835	0.0347497	1.39e-06
339	AT4G23190	cysteine-rich RLK (RECEPTOR-like protein kinase) 11	8.11682	8.97298	0.856156	0.046024	3.39e-06
340	AT4G23220	cysteine-rich RLK (RECEPTOR-like protein kinase) 14	6.63288	8.32819	1.69531	0.0123427	0.000212326
341	AT4G23470	PLAC8 family protein	5.53108	6.43938	0.908303	0.0324138	0.000324562
342	AT4G23570	phosphatase-related	10.0555	10.9045	0.849014	0.033672	1.08e-14
343	AT4G24275		9.79652	10.5613	0.76478	0.0168943	5.9e-08
344	AT4G24570	dicarboxylate carrier 2	10.3872	12.8544	2.46713	0.0206875	5.93e-06
345	AT4G25470	C-repeat/DRE binding factor 2	6.97492	9.39596	2.42104	0.0030288	7.42e-06
346	AT4G25610	C2H2-like zinc finger protein	6.97885	7.89692	0.918069	0.00241148	1.25e-05
347	AT4G25990	CCT motif family protein	6.63924	7.46128	0.822036	0.00784057	7.71e-05
348	AT4G26200	1-amino-cyclopropane-1-carboxylate synthase 7	5.35316	6.5022	1.14904	0.0205416	1.55e-09
349	AT4G27280	Calcium-binding EF-hand family protein	12.9192	14.6693	1.75009	0.00290655	3.75e-07
350	AT4G27440	protochlorophyllide oxidoreductase B	15.1714	16.4616	1.29013	0.0105428	5.64e-09
351	AT4G27500	proton pump interactor 1	7.85648	9.03765	1.18117	0.0118797	1.22e-05
352	AT4G27652		9.52833	10.3696	0.841215	0.0331945	4.31e-15
353	AT4G27654		5.55859	6.68309	1.1245	0.00437103	6.72e-11
354	AT4G27657		8.71432	10.366	1.65169	0.0104628	5.82e-15
355	AT4G29610	Cytidine/deoxycytidylate deaminase family protein	6.17912	7.21963	1.04051	0.0393249	7.03e-06
356	AT4G29780		9.3228	11.5655	2.24274	0.0108991	8.24e-07
357	AT4G30210	P450 reductase 2	8.00896	8.97883	0.969863	0.0120271	3.47e-07
358	AT4G30440	UDP-D-glucuronate 4-epimerase 1	12.825	13.6422	0.817162	0.0375157	8.23e-08
359	AT4G30650	Low temperature and salt responsive protein family	10.4442	11.5106	1.06646	0.00308008	3.65e-09
360	AT4G31550	WRKY DNA-binding protein 11	8.65876	9.45149	0.792732	0.0237365	3.99e-07
361	AT4G32020		13.864	15.1836	1.31958	0.0289535	3.06e-07
362	AT4G33300	ADR1-like 1	11.8338	12.5911	0.757379	0.022061	9.09e-08
363	AT4G34150	Calcium-dependent lipid-binding (CaLB domain) family protein	12.9271	13.7725	0.845376	0.00816711	3.1e-07
364	AT4G34390	extra-large GTP-binding protein 2	9.01356	9.78707	0.773512	0.00507933	2.25e-06
365	AT4G34450	coatomer gamma-2 subunit, putative / gamma-2 coat protein, putative / gamma-2 COP, putative	8.83447	9.81423	0.979761	0.0299207	3.26e-05
366	AT4G36010	Pathogenesis-related thaumatin superfamily protein	6.88105	7.88916	1.00811	0.00166238	7.15e-05
367	AT4G36500		12.5101	13.5478	1.03763	0.0451383	7.8e-07
368	AT4G37240		10.5124	11.8623	1.34997	0.044779	2.55e-07
369	AT4G37370	cytochrome P450, family 81, subfamily D, polypeptide 8	6.87773	7.81571	0.937982	0.00324	2.74e-09
370	AT4G37390	Auxin-responsive GH3 family protein	6.31452	7.16455	0.850026	0.00891948	1.63e-08
371	AT4G37450	arabinogalactan protein 18	11.9857	12.8075	0.821873	0.0442913	1.52e-08
372	AT4G38550	Arabidopsis phospholipase-like protein (PEARLI 4) family	10.2291	11.4214	1.19228	0.000758128	5e-05
373	AT4G39250	RAD-like 1	5.45513	7.08042	1.62529	0.00467321	6.62e-08
374	AT4G40065	other RNA	6.69358	8.22297	1.52939	0.00452499	1.56e-05
375	AT5G01180	peptide transporter 5	5.66462	6.66125	0.996634	0.0041428	2.96e-17
376	AT5G03120		8.92799	9.94954	1.02155	0.00838909	2.33e-06
377	AT5G03204		5.26737	6.15864	0.891277	0.0133519	4.82e-09
378	AT5G03350	Legume lectin family protein	11.1156	11.9719	0.856236	0.00291211	8.26e-09
379	AT5G03360	DC1 domain-containing protein	7.06217	8.17458	1.11241	0.010839	8.26e-09
380	AT5G03720	heat shock transcription factor A3	6.08749	7.22339	1.1359	0.00549208	5.59e-11
381	AT5G04340	zinc finger of Arabidopsis thaliana 6	9.0822	10.6906	1.60845	0.00739886	1.88e-10
382	AT5G04410	NAC domain containing protein 2	11.3213	12.0988	0.77753	0.0381543	1.99e-09
383	AT5G04760	Duplicated homeodomain-like superfamily protein	10.7285	11.5271	0.798537	0.0144389	0.00096597
384	AT5G05190	Protein of unknown function (DUF3133)	8.78631	9.74579	0.959481	0.00207936	2.23e-08
385	AT5G05435	other RNA	8.12484	9.03132	0.90648	0.00141312	3.63e-10
386	AT5G05440	Polyketide cyclase/dehydrase and lipid transport superfamily protein	9.16355	10.3648	1.20128	0.0358445	0.000314296
387	AT5G06320	NDR1/HIN1-like 3	11.4444	13.001	1.55658	0.00501053	0.000222768
388	AT5G08240		5.60288	6.48497	0.882088	0.0170103	3.8e-05
389	AT5G08330	TCP family transcription factor	11.0762	12.1569	1.08078	0.00418705	4.23e-13
390	AT5G08760		9.84058	10.8622	1.0216	0.0313234	0.000165352
391	AT5G08790	NAC (No Apical Meristem) domain transcriptional regulator superfamily protein	12.3594	13.5099	1.15055	0.00492356	1.16e-05
392	AT5G10695		8.4151	10.0044	1.58931	0.00119701	2.31e-18
393	AT5G11740	arabinogalactan protein 15	14.9106	16.0579	1.14734	0.0141427	4.76e-08
394	AT5G13180	NAC domain containing protein 83	6.96748	8.31944	1.35196	0.0306465	8.28e-07
395	AT5G14920	Gibberellin-regulated family protein	12.1635	13.6845	1.52101	0.00117918	1.16e-07
396	AT5G16380	Protein of unknown function, DUF538	6.15997	7.01777	0.857801	0.00359464	4.26e-05
397	AT5G17350		6.67982	8.01033	1.33051	0.0322033	6.69e-08
398	AT5G17850	Sodium/calcium exchanger family protein	7.94189	8.96749	1.0256	0.00414042	5.32e-08
399	AT5G19240	Glycoprotein membrane precursor GPI-anchored	13.2091	14.0534	0.844237	0.00655525	5.58e-07
400	AT5G20230	blue-copper-binding protein	10.5695	12.6678	2.0983	0.0173239	0.000801637
401	AT5G20250	Raffinose synthase family protein	13.5708	14.3887	0.817921	0.0477449	1.52e-06
402	AT5G22580	Stress responsive A/B Barrel Domain	12.9521	13.9828	1.03064	0.000828546	3.18e-07
403	AT5G22690	Disease resistance protein (TIR-NBS-LRR class) family	7.54923	8.35695	0.807712	0.0134185	1.07e-08
404	AT5G23575	Transmembrane CLPTM1 family protein	9.71986	10.4837	0.763843	0.00209394	1.76e-05
405	AT5G23660	homolog of Medicago truncatula MTN3	7.65349	8.41778	0.764289	0.00488554	0.000664001
406	AT5G24470	pseudo-response regulator 5	5.94487	6.83616	0.891286	0.0151383	5.43e-09
407	AT5G24590	TCV-interacting protein	10.3845	11.2939	0.909422	0.00392671	1.27e-09
408	AT5G25210		8.34137	9.16144	0.820065	0.0213199	2.83e-07
409	AT5G25260	SPFH/Band 7/PHB domain-containing membrane-associated protein family	5.91699	7.23882	1.32183	0.00407413	3.77e-05
410	AT5G25350	EIN3-binding F box protein 2	11.1064	12.3834	1.27693	0.00941172	1.71e-07
411	AT5G25930	Protein kinase family protein with leucine-rich repeat domain	7.49481	8.51102	1.01621	0.00171686	4.47e-07
412	AT5G26270		7.69871	8.78352	1.08481	0.0362815	2.19e-10
413	AT5G26360	TCP-1/cpn60 chaperonin family protein	5.77368	8.46439	2.69071	0.0030754	7.14e-09
414	AT5G26570	catalytics;carbohydrate kinases;phosphoglucan, water dikinases	10.3002	11.247	0.946791	0.000728225	1.22e-08
415	AT5G26790		7.34866	8.17858	0.829912	0.0169223	7.74e-11
416	AT5G28630	glycine-rich protein	7.20914	8.50764	1.2985	0.00265964	1.86e-05
417	AT5G28913	transposable element gene	8.31359	9.38212	1.06853	0.0300597	6.97e-13
418	AT5G35735	Auxin-responsive family protein	9.84661	12.1935	2.34685	0.0183262	1.92e-06
419	AT5G35940	Mannose-binding lectin superfamily protein	7.55504	8.81482	1.25979	0.0200151	0.000173642
420	AT5G36925		6.12836	7.26643	1.13808	0.000935526	9.38e-06
421	AT5G37770	EF hand calcium-binding protein family	11.6903	12.6889	0.998637	0.0218627	3.76e-08
422	AT5G38910	RmlC-like cupins superfamily protein	5.1603	7.93127	2.77097	0.0220958	0.000399525
423	AT5G39020	Malectin/receptor-like protein kinase family protein	6.42507	7.17621	0.751143	0.00580326	3.95e-07
424	AT5G39150	RmlC-like cupins superfamily protein	5.94963	7.61549	1.66586	0.0290485	0.000261689
425	AT5G39180	RmlC-like cupins superfamily protein	6.04618	8.22063	2.17445	0.0406373	2.98e-05
426	AT5G39740	ribosomal protein L5 B	10.126	10.9286	0.80259	0.0188579	8.1e-08
427	AT5G42050	DCD (Development and Cell Death) domain protein	12.3275	13.0777	0.750205	0.00329966	7.54e-05
428	AT5G42200	RING/U-box superfamily protein	9.64015	10.6054	0.965279	0.0163416	1.88e-05
429	AT5G43170	zinc-finger protein 3	7.77326	8.55796	0.7847	0.0147259	4.62e-12
430	AT5G43420	RING/U-box superfamily protein	6.76636	7.75161	0.985244	0.0270506	1.43e-10
431	AT5G44020	HAD superfamily, subfamily IIIB acid phosphatase	8.79862	9.7977	0.999088	0.00942747	0.000119873
432	AT5G44568		7.67288	9.64211	1.96923	0.00744351	2.74e-06
433	AT5G45070	phloem protein 2-A8	7.95106	8.99354	1.04248	0.0497462	1.19e-10
434	AT5G45110	NPR1-like protein 3	8.37936	9.24916	0.8698	0.00905319	3.76e-05
435	AT5G45340	cytochrome P450, family 707, subfamily A, polypeptide 3	7.58795	9.21476	1.6268	0.00877665	2.63e-09
436	AT5G45630	Protein of unknown function, DUF584	5.98634	7.40506	1.41871	0.000819829	2.18e-12
437	AT5G45750	RAB GTPase homolog A1C	11.5378	12.3202	0.782418	0.0179053	2.57e-10
438	AT5G45830	delay of germination 1	6.1743	7.05509	0.880799	0.0111413	6.38e-07
439	AT5G46110	Glucose-6-phosphate/phosphate translocator-related	11.6074	13.0508	1.44334	0.00451049	2.15e-08
440	AT5G46330	Leucine-rich receptor-like protein kinase family protein	8.75084	9.70352	0.952681	0.0390414	7.82e-11
441	AT5G46520	Disease resistance protein (TIR-NBS-LRR class) family	7.54142	8.29976	0.758343	0.0185656	2.66e-12
442	AT5G47070	Protein kinase superfamily protein	9.99794	11.1217	1.12377	0.0106541	9.68e-07
443	AT5G47220	ethylene responsive element binding factor 2	10.3702	11.9483	1.57813	0.038783	5.14e-07
444	AT5G48430	Eukaryotic aspartyl protease family protein	6.31781	7.62516	1.30735	0.0274591	1.31e-06
445	AT5G49015	Expressed protein	7.49199	8.50722	1.01523	0.000653973	1.08e-06
446	AT5G49460	ATP citrate lyase subunit B 2	7.18636	8.18047	0.994101	0.0196385	8.39e-07
447	AT5G50570	Squamosa promoter-binding protein-like (SBP domain) transcription factor family protein	9.5645	10.7489	1.18437	0.0143763	1.08e-10
448	AT5G50670	Squamosa promoter-binding protein-like (SBP domain) transcription factor family protein	9.60844	10.9421	1.33369	0.0219761	4.46e-09
449	AT5G51190	Integrase-type DNA-binding superfamily protein	9.90654	11.5279	1.6214	0.00536459	3.27e-06
450	AT5G51390		8.49156	9.28517	0.793606	0.00157523	1.32e-07
451	AT5G52050	MATE efflux family protein	8.3354	9.52911	1.19371	0.00488176	6.87e-09
452	AT5G52750	Heavy metal transport/detoxification superfamily protein	8.23478	10.6608	2.42597	0.00583558	5.36e-07
453	AT5G52760	Copper transport protein family	6.13122	8.24224	2.11102	0.00279994	8.09e-07
454	AT5G54490	pinoid-binding protein 1	9.87543	11.9966	2.12121	0.0131755	4.11e-06
455	AT5G54710	Ankyrin repeat family protein	7.20743	8.19327	0.985844	0.000717384	2.06e-05
456	AT5G54720	Ankyrin repeat family protein	7.18931	8.38614	1.19683	0.0073218	1.23e-11
457	AT5G56010	heat shock protein 81-3	10.3918	11.2999	0.908083	0.00886155	4.15e-12
458	AT5G57220	cytochrome P450, family 81, subfamily F, polypeptide 2	8.00772	10.0246	2.01693	0.0147101	3.95e-06
459	AT5G57560	Xyloglucan endotransglucosylase/hydrolase family protein	12.0337	14.0599	2.02622	0.0195548	0.000292529
460	AT5G57760		9.51965	10.7358	1.21619	0.0290338	5.72e-11
461	AT5G58900	Homeodomain-like transcriptional regulator	9.61512	10.7056	1.09046	0.0039352	4.53e-08
462	AT5G59820	C2H2-type zinc finger family protein	9.6348	11.1299	1.49508	0.03164	4.87e-13
463	AT5G61440	atypical CYS HIS rich thioredoxin 5	9.12846	9.94644	0.817978	0.0367112	9.21e-09
464	AT5G61600	ethylene response factor 104	10.1926	12.1346	1.94193	0.000466858	9.04e-09
465	AT5G61660	glycine-rich protein	10.2348	11.3922	1.15739	0.0109379	1.81e-05
466	AT5G62020	heat shock transcription factor B2A	5.73296	6.86035	1.12739	0.0010841	5.11e-09
467	AT5G62360	Plant invertase/pectin methylesterase inhibitor superfamily protein	6.42695	7.69523	1.26827	0.00317977	0.000732147
468	AT5G62700	tubulin beta chain 3	6.92417	7.67569	0.751518	0.00459313	1.33e-05
469	AT5G64190		7.94475	8.80811	0.863356	0.0286126	0.000305227
470	AT5G64310	arabinogalactan protein 1	12.4824	13.5718	1.08946	0.00643105	0.000709835
471	AT5G64620	cell wall / vacuolar inhibitor of fructosidase 2	11.0823	12.0072	0.924858	0.0157134	2.86e-09
472	AT5G64870	SPFH/Band 7/PHB domain-containing membrane-associated protein family	5.86248	6.6352	0.772719	0.0160408	8.95e-05
473	AT5G65080	K-box region and MADS-box transcription factor family protein	5.25832	6.01688	0.758562	0.0363786	3.71e-06
474	AT5G65390	arabinogalactan protein 7	11.7468	12.8683	1.12155	0.0132645	2.66e-05
475	AT5G66052		10.4513	11.3935	0.942212	0.00966625	1.94e-12
476	AT5G66070	RING/U-box superfamily protein	9.76335	10.7355	0.972187	0.0268623	7.98e-07
477	AT5G66210	calcium-dependent protein kinase 28	9.59642	10.7982	1.20176	0.0142479	1.05e-05
478	AT5G66790	Protein kinase superfamily protein	6.46341	7.25046	0.787049	0.00604526	0.000616069
479	AT5G67480	BTB and TAZ domain protein 4	10.3224	11.7953	1.47288	0.0162378	1.54e-05
a) mRNA expression was analyzed using Aligent Arabidopsis custom microarray (GEO array platform: GPL19830) as described in Materials and Methods.
The following genes are listed: 1) Log2 (UBP1b ox/Venus)>0.7; 2) p<0.15; 3) FDR < 0.1.
b) Average of log2 values (signal intensity data) under non-stress condition.

## Sheet: Table S3
Supplementary table S3. List of 102 genesa) whose mRNA accumulation is higher in UBP1b ox compared with Venus under control condition, and higher in Venus under heat condition compared to control condition
	AGI code	Description	Non-stress		mRNA ratio	p-value	Venus		mRNA ratio	p-value	FDR
			Venus b)	UBP1b ox b)	(UBP1b ox/Venus)		Non-stress b)	Heat stress b)	(heat stress/non-stress)
1	AT1G02920	glutathione S-transferase 7	10.5886	12.0195	1.43093	0.0200152	10.5886	11.8123	1.22372	0.0223789	0.000117187
2	AT1G09070	soybean gene regulated by cold-2	10.6599	11.7139	1.054	0.0153346	10.6599	11.6664	1.00656	0.00347245	1.96381e-05
3	AT1G09950	RESPONSE TO ABA AND SALT 1	5.56554	6.51776	0.952221	0.0271764	5.56554	6.96316	1.39762	0.00421497	0.000106424
4	AT1G10630	ADP-ribosylation factor A1F	6.34082	7.2756	0.934781	0.00296077	6.34082	7.40145	1.06063	0.00161403	7.49086e-07
5	AT1G11175	other RNA	9.58165	11.6302	2.0485	0.014363	9.58165	10.4073	0.825625	0.00155094	1.10328e-07
6	AT1G11960	ERD (early-responsive to dehydration stress) family protein	8.00275	8.77983	0.777078	0.0424893	8.00275	8.90868	0.90593	0.000624869	0.000130235
7	AT1G13520	Protein of unknown function (DUF1262)	7.17568	8.42115	1.24546	0.0266066	7.17568	8.09062	0.914936	0.0240353	0.000457073
8	AT1G18740	Protein of unknown function (DUF793)	10.0622	10.9968	0.934606	0.0284816	10.0622	11.0737	1.01151	0.00295037	1.1237e-07
9	AT1G19020		9.35763	11.3156	1.958	0.0328618	9.35763	12.6679	3.31022	2.61725e-05	6.34729e-09
10	AT1G20440	cold-regulated 47 (RD17/COR47)	5.83449	7.17681	1.34233	0.00126504	5.83449	8.0425	2.20802	0.000263444	8.87632e-07
11	AT1G22190	Integrase-type DNA-binding superfamily protein	11.2217	12.0531	0.831449	0.0460401	11.2217	12.739	1.51735	0.000308514	4.56016e-11
12	AT1G26250	Proline-rich extensin-like family protein	9.92329	11.5979	1.67456	0.000442446	9.92329	10.7844	0.861092	0.0294359	1.10545e-05
13	AT1G27730	salt tolerance zinc finger (STZ)	10.289	12.3449	2.05583	0.0239465	10.289	11.4061	1.11705	0.00715159	2.25303e-07
14	AT1G29395	COLD REGULATED 314 INNER MEMBRANE 1	8.02527	9.29275	1.26747	0.000303565	8.02527	9.37725	1.35198	0.000480868	1.82427e-06
15	AT1G29640	Protein of unknown function, DUF584	7.72198	8.75254	1.03056	0.0223594	7.72198	10.7215	2.99948	0.000323674	1.9957e-10
16	AT1G33140	Ribosomal protein L6 family	8.88121	9.64956	0.768353	0.0460042	8.88121	9.72249	0.841283	0.00213941	6.50041e-08
17	AT1G50740	Transmembrane proteins 14C	11.7747	12.7859	1.0112	0.0146838	11.7747	12.9763	1.20161	0.00118116	2.23104e-07
18	AT1G55530	RING/U-box superfamily protein	9.26426	10.139	0.87474	0.00534956	9.26426	12.8446	3.5803	1.09305e-06	4.67936e-16
19	AT1G56300	Chaperone DnaJ-domain superfamily protein	7.18485	9.49932	2.31447	0.00407923	7.18485	10.7461	3.56123	4.06556e-05	5.02694e-15
20	AT1G66090	Disease resistance protein (TIR-NBS class)	9.98737	11.2012	1.21383	0.0314158	9.98737	12.6137	2.62629	0.000903423	2.45206e-13
21	AT1G67810	sulfur E2	7.29507	8.23051	0.935434	0.0275395	7.29507	8.40677	1.1117	0.0152076	0.000395638
22	AT1G69840	SPFH/Band 7/PHB domain-containing membrane-associated protein family	11.9401	13.1675	1.22738	0.000127777	11.9401	12.9069	0.966834	0.000109362	4.17311e-08
23	AT1G72060	serine-type endopeptidase inhibitors	7.97441	8.86215	0.887745	0.0121415	7.97441	10.112	2.1376	8.58729e-05	4.23965e-09
24	AT1G72416	Chaperone DnaJ-domain superfamily protein	5.89155	7.49707	1.60553	0.0108403	5.89155	11.3689	5.47732	2.42012e-05	2.30389e-14
25	AT1G72900	Toll-Interleukin-Resistance (TIR) domain-containing protein	8.20569	9.63136	1.42568	0.0057356	8.20569	9.91093	1.70524	0.00269864	1.56448e-05
26	AT1G74590	glutathione S-transferase TAU 10	8.04157	8.95834	0.916777	0.0497917	8.04157	9.45156	1.41	0.00660072	9.76752e-07
27	AT1G76880	Duplicated homeodomain-like superfamily protein	7.98974	8.9301	0.940353	0.00573891	7.98974	12.9433	4.95353	5.85485e-06	1.48242e-18
28	AT1G79440	aldehyde dehydrogenase 5F1 (SSADH)	8.43565	9.28597	0.850321	0.0237352	8.43565	9.37063	0.934981	4.58826e-05	3.02471e-07
29	AT2G15220	Plant basic secretory protein (BSP) family protein	8.2155	10.1356	1.92011	0.0225309	8.2155	9.08013	0.864631	0.00776897	4.52368e-05
30	AT2G20760	Clathrin light chain protein	8.09606	9.46472	1.36866	0.00280665	8.09606	9.23866	1.1426	0.000640549	7.01217e-08
31	AT2G22450	riboflavin biosynthesis protein, putative	8.13761	9.32121	1.1836	0.00167519	8.13761	8.90248	0.764874	0.00300769	4.32903e-08
32	AT2G27580	A20/AN1-like zinc finger family protein (AtSAP3)	8.27478	9.62777	1.353	0.0121839	8.27478	11.0189	2.7441	0.00053937	6.19445e-11
33	AT2G29720	FAD/NAD(P)-binding oxidoreductase family protein	7.43915	8.79314	1.35399	0.029374	7.43915	8.42348	0.98433	0.0182498	6.16533e-05
34	AT2G32140	transmembrane receptors	5.76076	6.58703	0.826274	0.0206564	5.76076	8.58086	2.8201	1.69388e-06	1.11416e-11
35	AT2G33150	peroxisomal 3-ketoacyl-CoA thiolase 3	7.91686	8.69618	0.779313	0.0210179	7.91686	9.08688	1.17002	0.000399439	7.66973e-07
36	AT2G34930	disease resistance family protein / LRR family protein	6.75362	7.89651	1.14289	0.00886429	6.75362	7.54849	0.794864	0.00231929	0.000420584
37	AT2G36220		10.1532	11.2439	1.09075	0.0270109	10.1532	13.0366	2.88341	0.00016055	3.84294e-11
38	AT2G40095	Alpha/beta hydrolase related protein	6.00772	6.76579	0.758075	0.0292276	6.00772	7.10248	1.09476	0.0118841	1.42359e-06
39	AT2G41100	Calcium-binding EF hand family protein	12.9941	14.5065	1.51234	0.00119081	12.9941	14.4673	1.47321	0.0007602	1.82201e-07
40	AT2G41730		6.90816	7.82071	0.912547	0.0127853	6.90816	9.16945	2.26129	0.00175719	1.3853e-05
41	AT3G01290	SPFH/Band 7/PHB domain-containing membrane-associated protein family	11.5656	12.8572	1.29166	0.0199262	11.5656	12.4086	0.843001	0.001589	5.46373e-05
42	AT3G04120	glyceraldehyde-3-phosphate dehydrogenase C subunit 1	5.47734	6.38453	0.907192	0.00955279	5.47734	7.77492	2.29757	4.6774e-05	3.03613e-08
43	AT3G09630	Ribosomal protein L4/L1 family	7.76157	9.4858	1.72423	0.0250061	7.76157	8.5629	0.801333	0.000321399	1.3806e-07
44	AT3G09830	Protein kinase superfamily protein	7.83786	8.68381	0.845954	0.00638183	7.83786	9.58312	1.74527	0.000165835	5.28481e-09
45	AT3G10985	senescence associated gene 20	13.4097	14.3717	0.961948	0.00196172	13.4097	14.2335	0.823798	0.00961621	2.75869e-07
46	AT3G13520	arabinogalactan protein 12	14.6528	15.4817	0.828849	0.0151491	14.6528	15.5291	0.87627	0.00646285	6.16361e-07
47	AT3G23170		9.63544	11.0241	1.38871	0.0018274	9.63544	11.1371	1.50163	0.0140732	1.05228e-05
48	AT3G45240	geminivirus rep interacting kinase 1	8.11284	9.02102	0.908187	0.0327636	8.11284	8.96034	0.847507	0.000679161	1.53227e-08
49	AT3G45970	expansin-like A1	9.30443	11.3933	2.08888	0.0162803	9.30443	10.5482	1.2438	0.044446	4.96171e-05
50	AT3G46080	C2H2-type zinc finger family protein	6.84215	8.09543	1.25328	0.0424314	6.84215	10.7358	3.89363	0.000274345	2.89253e-08
51	AT3G46090	C2H2 and C2HC zinc fingers superfamily protein (ZAT7)	7.36134	9.44181	2.08047	0.00590716	7.36134	11.2176	3.85624	0.000768825	7.03261e-09
52	AT3G46640	Homeodomain-like superfamily protein	7.92234	8.84426	0.921921	0.00148979	7.92234	9.36891	1.44657	0.000273597	1.15532e-10
53	AT3G49530	NAC domain containing protein 62	9.65327	10.5855	0.932245	0.0109917	9.65327	10.5666	0.91337	6.14407e-05	6.54757e-08
54	AT3G50930	cytochrome BC1 synthesis	7.36273	9.0396	1.67687	0.0261465	7.36273	9.30109	1.93837	0.00470989	1.14578e-06
55	AT3G56710	sigma factor binding protein 1	7.84702	9.80492	1.95791	0.0064144	7.84702	10.2604	2.41334	0.000305046	6.86543e-07
56	AT3G59350	Protein kinase superfamily protein	9.50321	10.7678	1.26462	0.0036537	9.50321	10.5417	1.03844	0.000597823	2.53137e-07
57	AT3G60140	Glycosyl hydrolase superfamily protein	7.30598	9.1538	1.84782	0.0100707	7.30598	8.47461	1.16863	0.00693936	0.000557804
58	AT3G60600	vesicle associated protein	7.03841	7.99664	0.958232	0.00694311	7.03841	7.86506	0.826645	0.00669735	1.62633e-06
59	AT4G01985		6.81784	8.29565	1.47781	0.0277604	6.81784	8.36557	1.54773	0.0105322	3.59225e-05
60	AT4G14270		13.7355	14.5144	0.778977	0.0107134	13.7355	16.4375	2.70207	0.00026342	1.27661e-11
61	AT4G14365	XB3 ortholog 4 in Arabidopsis thaliana	6.92743	9.45422	2.52679	0.00412004	6.92743	8.35046	1.42302	0.00484555	8.04961e-05
62	AT4G15110	cytochrome P450, family 97, subfamily B, polypeptide 3	9.69562	11.7233	2.02767	0.00111181	9.69562	11.1896	1.49394	6.70694e-06	1.44947e-11
63	AT4G16146	cAMP-regulated phosphoprotein 19-related protein	6.82079	7.79654	0.975752	0.00511092	6.82079	8.03839	1.2176	0.000235189	3.57677e-06
64	AT4G17230	SCARECROW-like 13	10.9824	12.2688	1.28638	0.00961263	10.9824	12.3615	1.37907	0.00160373	4.73081e-08
65	AT4G18880	heat shock transcription factor A4A (HSFA4A)	8.82821	9.86632	1.03811	0.0190386	8.82821	9.87198	1.04378	0.00738213	6.20944e-06
66	AT4G23220	cysteine-rich RLK (RECEPTOR-like protein kinase) 14	6.63288	8.32819	1.69531	0.0123427	6.63288	7.9367	1.30382	0.00182677	0.000212326
67	AT4G23570	phosphatase-related	10.0555	10.9045	0.849014	0.033672	10.0555	14.3137	4.25821	9.40032e-06	1.08082e-14
68	AT4G26200	1-amino-cyclopropane-1-carboxylate synthase 7	5.35316	6.5022	1.14904	0.0205416	5.35316	9.04268	3.68951	7.37494e-05	1.55445e-09
69	AT4G27652		9.52833	10.3696	0.841215	0.0331945	9.52833	13.8526	4.32428	0.00049132	4.30789e-15
70	AT4G27654		5.55859	6.68309	1.1245	0.00437103	5.55859	9.19816	3.63958	0.00103476	6.71567e-11
71	AT4G27657		8.71432	10.366	1.65169	0.0104628	8.71432	14.4214	5.70711	1.49135e-05	5.82377e-15
72	AT4G29780		9.3228	11.5655	2.24274	0.0108991	9.3228	10.3095	0.986715	0.0138533	8.24375e-07
73	AT4G36010	Pathogenesis-related thaumatin superfamily protein	6.88105	7.88916	1.00811	0.00166238	6.88105	8.13939	1.25834	0.0100376	7.14789e-05
74	AT4G37370	cytochrome P450, family 81, subfamily D, polypeptide 8	6.87773	7.81571	0.937982	0.00324	6.87773	9.74388	2.86615	4.80865e-05	2.74229e-09
75	AT4G37390	Auxin-responsive GH3 family protein	6.31452	7.16455	0.850026	0.00891949	6.31452	8.86076	2.54624	0.00360523	1.62746e-08
76	AT5G01180	peptide transporter 5	5.66462	6.66125	0.996634	0.0041428	5.66462	12.2808	6.61621	1.02216e-06	2.95548e-17
77	AT5G03204		5.26737	6.15864	0.891277	0.0133519	5.26737	7.42194	2.15457	0.00637695	4.82213e-09
78	AT5G03720	heat shock transcription factor A3 (HSFA3)	6.08749	7.22339	1.1359	0.00549208	6.08749	9.17164	3.08415	0.00112414	5.59225e-11
79	AT5G04340	zinc finger of Arabidopsis thaliana 6 (ZAT6)	9.0822	10.6906	1.60845	0.00739886	9.0822	12.4035	3.32135	0.00124883	1.88021e-10
80	AT5G04410	NAC domain containing protein 2 (ANAC078)	11.3213	12.0988	0.77753	0.0381543	11.3213	12.7685	1.44721	0.000341792	1.99275e-09
81	AT5G08790	NAC (No Apical Meristem) domain transcriptional regulator superfamily protein	12.3594	13.5099	1.15055	0.00492356	12.3594	13.4335	1.0741	0.00938674	1.15612e-05
82	AT5G10695		8.4151	10.0044	1.58931	0.00119701	8.4151	16.075	7.65986	5.29729e-07	2.30767e-18
83	AT5G17350		6.67982	8.01033	1.33051	0.0322033	6.67982	8.07425	1.39442	0.0242442	6.69381e-08
84	AT5G17850	Sodium/calcium exchanger family protein	7.94189	8.96749	1.0256	0.00414042	7.94189	8.96799	1.0261	0.00243778	5.31863e-08
85	AT5G20230	blue-copper-binding protein	10.5695	12.6678	2.0983	0.0173239	10.5695	11.4931	0.923606	0.0224999	0.000801637
86	AT5G23660	homolog of Medicago truncatula MTN3	7.65349	8.41778	0.764289	0.00488554	7.65349	8.4738	0.820305	0.0275956	0.000664001
87	AT5G25930	Protein kinase family protein with leucine-rich repeat domain	7.49481	8.51102	1.01621	0.00171686	7.49481	9.31315	1.81834	0.000137558	4.46929e-07
88	AT5G35735	Auxin-responsive family protein	9.84661	12.1935	2.34685	0.0183262	9.84661	10.7301	0.883493	0.00543166	1.91705e-06
89	AT5G43170	zinc-finger protein 3	7.77326	8.55796	0.7847	0.0147259	7.77326	12.9524	5.17916	3.05426e-05	4.62155e-12
90	AT5G43420	RING/U-box superfamily protein	6.76636	7.75161	0.985244	0.0270506	6.76636	9.73382	2.96746	1.5519e-05	1.43203e-10
91	AT5G45340	cytochrome P450, family 707, subfamily A, polypeptide 3 (CYP707A3)	7.58795	9.21476	1.6268	0.00877665	7.58795	8.45546	0.867506	0.0028393	2.63445e-09
92	AT5G45630	Protein of unknown function, DUF584	5.98634	7.40506	1.41871	0.000819829	5.98634	10.0306	4.04429	7.59076e-06	2.1786e-12
93	AT5G52750	Heavy metal transport/detoxification superfamily protein	8.23478	10.6608	2.42597	0.00583558	8.23478	10.053	1.81825	0.00190155	5.35797e-07
94	AT5G52760	Copper transport protein family	6.13122	8.24224	2.11102	0.00279994	6.13122	9.20458	3.07336	0.000745495	8.0857e-07
95	AT5G56010	heat shock protein 81-3	10.3918	11.2999	0.908083	0.00886155	10.3918	14.0579	3.66612	7.69398e-05	4.14636e-12
96	AT5G59820	C2H2-type zinc finger family protein (ZAT12/RHL41)	9.6348	11.1299	1.49508	0.03164	9.6348	14.1687	4.53393	3.57963e-05	4.87466e-13
97	AT5G62020	heat shock transcription factor B2A	5.73296	6.86035	1.12739	0.00108411	5.73296	7.27699	1.54403	0.000220275	5.11259e-09
98	AT5G64190		7.94475	8.80811	0.863356	0.0286126	7.94475	9.08259	1.13784	0.0494984	0.000305227
99	AT5G64310	arabinogalactan protein 1	12.4824	13.5718	1.08946	0.00643105	12.4824	13.5422	1.05986	0.00585004	0.000709835
100	AT5G64870	SPFH/Band 7/PHB domain-containing membrane-associated protein family	5.86248	6.6352	0.772719	0.0160408	5.86248	6.84883	0.986345	0.00106569	8.94881e-05
101	AT5G66052		10.4513	11.3935	0.942212	0.00966625	10.4513	12.5405	2.08916	0.000206409	1.94007e-12
102	AT5G67480	BTB and TAZ domain protein 4	10.3224	11.7953	1.47288	0.0162378	10.3224	11.8558	1.53338	0.0123697	1.53909e-05
a) mRNA expression was analyzed using Aligent Arabidopsis custom microarray (GEO array platform: GPL19830) as described in Materials and Methods.
The following genes are listed: 1) Log2 (UBP1b ox non-stress/Venus non-stress)>0.7; 2) Log2 (Venus non-stress/Venus heat stress)>0.7; 3) p-value <0.15; 4) FDR<0.1
b) Average of log2 values (signal intensity data) under non-stress and heat stress condition.

## Sheet: Table S4
Supplementary table S4. List of 830 genesa) whose mRNA accumulation is higher in UBP1b ox compared with Venus under heat stress
	AGI code	Description	Heat stress		mRNA ratio	p-value	FDR
			Venus b)	UBP1b ox b)	(UBP1b ox/Venus)
1	AT1G01060	Homeodomain-like superfamily protein	6.01756	7.3644	1.34684	0.0200307	2e-05
2	AT1G01120	3-ketoacyl-CoA synthase 1	8.5342	9.85791	1.32371	0.00235181	3.84e-09
3	AT1G01260	basic helix-loop-helix (bHLH) DNA-binding superfamily protein	6.73145	8.02564	1.29419	0.00178845	3.72e-10
4	AT1G01300	Eukaryotic aspartyl protease family protein	7.91963	8.99652	1.0769	0.00623383	5.07e-11
5	AT1G01560	MAP kinase 11	5.22881	7.88484	2.65603	0.0276955	0.000302633
6	AT1G01950	armadillo repeat kinesin 2	5.86934	7.04849	1.17915	0.0482689	0.000129067
7	AT1G03220	Eukaryotic aspartyl protease family protein	13.8499	15.0122	1.16235	0.0490747	5.79e-05
8	AT1G03380	homolog of yeast autophagy 18 (ATG18) G	6.52428	7.39858	0.874297	0.0345976	0.000169366
9	AT1G03730		8.42752	10.3456	1.91807	0.0295101	2.98e-07
10	AT1G04000		6.2056	7.09476	0.889163	0.00957011	1.81e-09
11	AT1G04330		7.18144	8.26038	1.07894	0.0034481	9.3e-05
12	AT1G04360	RING/U-box superfamily protein	5.3025	6.47776	1.17526	0.0037724	4.46e-10
13	AT1G04680	Pectin lyase-like superfamily protein	7.45693	9.03126	1.57433	0.00859103	2.17e-09
14	AT1G06070	Basic-leucine zipper (bZIP) transcription factor family protein	10.6079	11.5242	0.916329	0.0160505	1.04e-08
15	AT1G06850	basic leucine-zipper 52	8.7258	9.72757	1.00178	0.00879638	6.45e-06
16	AT1G07128		6.17941	7.65224	1.47283	0.0311461	1.25e-06
17	AT1G07140	Pleckstrin homology (PH) domain superfamily protein	6.19675	8.29171	2.09496	0.0303507	8.44e-05
18	AT1G08510	fatty acyl-ACP thioesterases B	8.8884	10.1748	1.2864	0.036002	4.02e-06
19	AT1G08930	Major facilitator superfamily protein	12.9029	13.933	1.03001	0.0496492	2.47e-06
20	AT1G09250	basic helix-loop-helix (bHLH) DNA-binding superfamily protein	7.50202	8.62617	1.12415	0.00191503	7.18e-13
21	AT1G09620	ATP binding;leucine-tRNA ligases;aminoacyl-tRNA ligases;nucleotide binding;ATP binding;aminoacyl-tRNA ligases	6.83848	7.98213	1.14365	0.0244605	1.02e-06
22	AT1G09900	Pentatricopeptide repeat (PPR-like) superfamily protein	7.65744	8.5057	0.848264	0.0448783	5.66e-11
23	AT1G09970	Leucine-rich receptor-like protein kinase family protein	11.2666	12.6116	1.34506	0.00400229	8.58e-09
24	AT1G10020	Protein of unknown function (DUF1005)	9.79447	10.9257	1.13125	0.0267472	1.56e-07
25	AT1G10280	Core-2/I-branching beta-1,6-N-acetylglucosaminyltransferase family protein	6.46076	7.26855	0.807789	0.0102249	1.11e-08
26	AT1G10470	response regulator 4	6.97605	7.89216	0.916103	0.0190401	3.39e-05
27	AT1G10650	SBP (S-ribonuclease binding protein) family protein	7.0599	8.31543	1.25553	0.0209483	3.89e-07
28	AT1G10690		7.86708	8.73793	0.870849	0.0033285	8.43e-10
29	AT1G10950	transmembrane nine 1	7.78348	9.36384	1.58036	0.0372313	2.07e-06
30	AT1G11175	other RNA	10.4073	12.1063	1.69906	0.0265059	1.1e-07
31	AT1G11700	Protein of unknown function, DUF584	9.20152	10.3802	1.1787	0.0484642	5.27e-11
32	AT1G12040	leucine-rich repeat/extensin 1	7.00118	8.19729	1.1961	0.00742914	1.69e-05
33	AT1G12070	Immunoglobulin E-set superfamily protein	5.27643	6.08606	0.809628	0.0210849	5.42e-06
34	AT1G12090	extensin-like protein	13.8407	15.4587	1.61791	0.00471658	4.11e-12
35	AT1G12310	Calcium-binding EF-hand family protein	8.42678	9.81324	1.38646	0.0138944	1.19e-08
36	AT1G12500	Nucleotide-sugar transporter family protein	8.57707	9.44162	0.864546	0.00441681	1.07e-10
37	AT1G12990	beta-1,4-N-acetylglucosaminyltransferase family protein	8.60417	10.0075	1.40332	0.00789282	2.52e-08
38	AT1G13000	Protein of unknown function (DUF707)	8.53213	9.53544	1.00332	0.0393609	1.44e-06
39	AT1G13210	autoinhibited Ca2+/ATPase II	7.7949	9.13253	1.33763	0.0487648	9.74e-06
40	AT1G13245	ROTUNDIFOLIA like 17	10.5932	11.8324	1.23912	0.00333769	5.05e-09
41	AT1G13520	Protein of unknown function (DUF1262)	8.09062	9.16463	1.07401	0.0383642	0.000457073
42	AT1G13960	WRKY DNA-binding protein 4	9.14461	9.90567	0.761069	0.0407652	2.65e-07
43	AT1G14200	RING/U-box superfamily protein	15.6099	16.8755	1.26562	0.031207	4.43e-08
44	AT1G14330	Galactose oxidase/kelch repeat superfamily protein	8.54989	9.49681	0.946922	0.0201871	1.36e-06
45	AT1G15125	S-adenosyl-L-methionine-dependent methyltransferases superfamily protein	6.62096	7.56967	0.948712	0.0374081	0.000191544
46	AT1G15690	Inorganic H pyrophosphatase family protein	11.8018	13.225	1.4232	0.0323755	4.41e-09
47	AT1G15800		7.70814	8.49799	0.789852	0.0168254	3e-06
48	AT1G15890	Disease resistance protein (CC-NBS-LRR class) family	6.0443	6.95695	0.912648	0.0337459	2.42e-10
49	AT1G17060	cytochrome p450 72c1	7.00954	7.99153	0.98199	0.0296036	1.04e-06
50	AT1G17270	O-fucosyltransferase family protein	6.85941	7.64139	0.781973	0.00527155	1.22e-08
51	AT1G17370	oligouridylate binding protein 1B	10.5539	15.0302	4.47627	0.00673233	7.86e-13
52	AT1G17780		9.31734	10.3677	1.05035	0.0169476	3.67e-06
53	AT1G18075	MIR159/MIR159B; miRNA	7.48078	8.28267	0.801882	0.0402843	0.000110189
54	AT1G18580	galacturonosyltransferase 11	5.49369	6.37562	0.881925	0.015708	7.17e-09
55	AT1G18970	germin-like protein 4	7.49501	8.49438	0.999373	0.0289297	0.000555154
56	AT1G19320	Pathogenesis-related thaumatin superfamily protein	4.92711	5.95133	1.02422	0.00519669	0.000153382
57	AT1G19370		7.44835	8.28857	0.840221	0.035934	4.54e-09
58	AT1G19835	Plant protein of unknown function (DUF869)	7.6658	8.85119	1.18539	0.0036225	6.04e-06
59	AT1G20280	homeobox-leucine zipper protein-related	6.97569	7.74906	0.773373	0.0327273	4.8e-08
60	AT1G20330	sterol methyltransferase 2	9.6039	10.8359	1.23196	0.00315397	3.91e-09
61	AT1G20693	high mobility group B2	12.9895	13.7901	0.800595	0.0264311	4.64e-12
62	AT1G20970		9.39548	10.2093	0.813784	0.0218698	0.000141069
63	AT1G21090	Cupredoxin superfamily protein	6.47538	7.30159	0.826207	0.00018723	3.57e-12
64	AT1G22050	membrane-anchored ubiquitin-fold protein 6 precursor	8.72343	9.61402	0.890586	0.00349635	2.72e-10
65	AT1G22065		8.12855	9.21677	1.08822	0.0105742	8.58e-07
66	AT1G22610	C2 calcium/lipid-binding plant phosphoribosyltransferase family protein	9.21014	9.97605	0.765904	0.0197395	1.1e-13
67	AT1G22650	Plant neutral invertase family protein	6.53255	8.03621	1.50366	0.0237389	1.26e-08
68	AT1G22900	Disease resistance-responsive (dirigent-like protein) family protein	6.21778	7.43577	1.218	0.0167365	0.000805443
69	AT1G24140	Matrixin family protein	7.38291	10.0376	2.65473	0.0427152	5.51e-06
70	AT1G24170	Nucleotide-diphospho-sugar transferases superfamily protein	9.24511	10.982	1.73687	0.00745316	1.34e-08
71	AT1G25400		6.32384	7.92561	1.60177	0.0419075	1.12e-05
72	AT1G25560	AP2/B3 transcription factor family protein	9.21257	12.3571	3.1445	0.00247044	3.7e-12
73	AT1G26390	FAD-binding Berberine family protein	5.31178	8.19192	2.88013	0.0275993	0.000743963
74	AT1G26410	FAD-binding Berberine family protein	5.12286	8.04453	2.92167	0.039974	1.13e-05
75	AT1G26620	Plant protein of unknown function (DUF863)	6.17735	6.99954	0.822189	0.0114321	8.66e-07
76	AT1G27130	glutathione S-transferase tau 13	6.61911	10.1624	3.54331	0.0225411	5.63e-08
77	AT1G27320	histidine kinase 3	9.62381	10.5601	0.9363	0.0206153	9.48e-08
78	AT1G28190		7.1606	8.89548	1.73488	0.036083	2.24e-07
79	AT1G28370	ERF domain protein 11	5.16897	7.69898	2.53	0.0427496	1.14e-06
80	AT1G28400		8.87724	10.2999	1.42267	0.0127138	1.26e-09
81	AT1G29020	Calcium-binding EF-hand family protein	6.25547	7.36345	1.10798	0.00356113	2.79e-05
82	AT1G29400	MEI2-like protein 5	10.3006	11.1451	0.844467	0.0206395	0.00010856
83	AT1G29460	SAUR-like auxin-responsive protein family	6.91673	7.72286	0.806129	0.0499171	8.67e-11
84	AT1G30440	Phototropic-responsive NPH3 family protein	9.35273	10.969	1.61625	0.00104307	1.79e-10
85	AT1G30570	hercules receptor kinase 2	7.02059	7.7798	0.759203	0.00184608	1.09e-11
86	AT1G30700	FAD-binding Berberine family protein	8.89676	10.6213	1.72457	0.0115658	7.24e-07
87	AT1G30757		5.12435	6.10595	0.981601	0.0261335	0.000220047
88	AT1G30784		5.37807	6.83615	1.45808	0.0240531	4.08e-08
89	AT1G30840	purine permease 4	8.0106	9.09291	1.08231	0.00564664	5.5e-11
90	AT1G31220	Formyl transferase	7.7856	8.53874	0.753139	0.0308554	3.8e-05
91	AT1G31300	TRAM, LAG1 and CLN8 (TLC) lipid-sensing domain containing protein	5.34015	6.81368	1.47353	0.00410949	1.77e-06
92	AT1G31420	Leucine-rich repeat protein kinase family protein	10.3473	11.1871	0.839775	0.0165799	2.35e-12
93	AT1G32120		7.03782	8.90612	1.8683	0.0366168	3.33e-06
94	AT1G32920		13.7158	15.5603	1.84445	0.0471542	1.58e-06
95	AT1G32928		11.8447	13.6229	1.77815	0.0251562	1.08e-06
96	AT1G32950	Subtilase family protein	5.35531	6.39301	1.0377	0.0317013	8e-05
97	AT1G33140	Ribosomal protein L6 family	9.72249	10.6004	0.877883	0.031005	6.5e-08
98	AT1G33600	Leucine-rich repeat (LRR) family protein	7.7658	9.8852	2.1194	0.0254649	3.14e-08
99	AT1G33610	Leucine-rich repeat (LRR) family protein	10.9218	12.3339	1.41202	0.0350552	1.4e-08
100	AT1G33670	Leucine-rich repeat (LRR) family protein	10.2545	11.5166	1.26204	0.0395382	3.16e-10
101	AT1G33760	Integrase-type DNA-binding superfamily protein	5.73274	6.92042	1.18768	0.0331143	1.27e-07
102	AT1G35210		7.19343	9.17084	1.97742	0.0132618	1.08e-05
103	AT1G35350	EXS (ERD1/XPR1/SYG1) family protein	7.80813	9.31226	1.50413	0.0335663	4.93e-05
104	AT1G35430		8.55034	9.45607	0.905728	0.0344881	9.82e-07
105	AT1G36940		7.17945	8.46953	1.29008	0.0124975	2.1e-08
106	AT1G44800	nodulin MtN21 /EamA-like transporter family protein	9.11067	9.91819	0.807517	0.00239368	9.09e-13
107	AT1G44830	Integrase-type DNA-binding superfamily protein	6.06915	7.21029	1.14114	0.00853218	4.42e-05
108	AT1G45180	RING/U-box superfamily protein	7.48334	8.36112	0.877779	0.0453274	7.06e-06
109	AT1G46554	other RNA	7.36529	8.50436	1.13907	0.0347093	7.24e-09
110	AT1G49780	plant U-box 26	7.38131	9.07054	1.68923	8.97223e-05	5.26e-13
111	AT1G50420	scarecrow-like 3	7.83867	8.61434	0.77567	0.0425665	0.000700739
112	AT1G51940	protein kinase family protein / peptidoglycan-binding LysM domain-containing protein	8.55151	9.51909	0.967573	0.0172274	2.36e-08
113	AT1G52343		5.66636	6.56141	0.895049	0.01447	2.54e-05
114	AT1G53165	Protein kinase superfamily protein	6.8292	7.84701	1.01781	0.0254259	0.000120172
115	AT1G53430	Leucine-rich repeat transmembrane protein kinase	8.52208	9.49378	0.971704	0.0144586	1.6e-09
116	AT1G53480	mto 1 responding down 1	11.01	12.2357	1.2257	0.00731988	8.89e-14
117	AT1G53610		7.317	8.16787	0.850874	0.0352873	7.93e-10
118	AT1G53708	ROTUNDIFOLIA like 9	6.88727	8.26655	1.37929	0.00169905	0.00045387
119	AT1G54080	oligouridylate-binding protein 1A	8.08565	9.5553	1.46964	0.0294845	2.25e-06
120	AT1G54540	Late embryogenesis abundant (LEA) hydroxyproline-rich glycoprotein family	5.68418	6.91526	1.23108	0.00755128	1.02e-09
121	AT1G55152		8.46783	9.23528	0.767444	0.0031118	1.41e-10
122	AT1G55330	arabinogalactan protein 21	14.6854	15.5057	0.820354	0.00601782	6e-06
123	AT1G55500	evolutionarily conserved C-terminal region 4	6.99911	8.47652	1.47741	0.0206595	2.75e-06
124	AT1G56060		6.76108	10.0456	3.28451	0.0349851	0.000177361
125	AT1G56070	Ribosomal protein S5/Elongation factor G/III/V family protein	7.56086	9.8002	2.23933	0.0387478	4.34e-06
126	AT1G56300	Chaperone DnaJ-domain superfamily protein	10.7461	11.5289	0.782852	0.00210534	5.03e-15
127	AT1G56710	Pectin lyase-like superfamily protein	5.79784	6.68997	0.892126	0.0134965	0.000758636
128	AT1G57680		11.4038	13.0479	1.64414	0.00505654	3.71e-09
129	AT1G57980	Nucleotide-sugar transporter family protein	5.82256	7.17794	1.35538	0.000420116	9.81e-12
130	AT1G57990	purine permease 18	10.3676	12.6219	2.25433	0.040472	2.12e-07
131	AT1G58320	PLAC8 family protein	5.71505	7.43782	1.72276	0.0261877	0.000149683
132	AT1G58561	transposable element gene	9.84892	11.2935	1.44459	0.0135798	1.74e-12
133	AT1G59870	ABC-2 and Plant PDR ABC-type transporter family protein	10.5908	12.3419	1.75115	0.0301799	4.4e-05
134	AT1G59970	Matrixin family protein	6.60255	8.35681	1.75426	0.028553	1.48e-12
135	AT1G60610	SBP (S-ribonuclease binding protein) family protein	8.93313	10.7885	1.85534	0.00621741	4.92e-07
136	AT1G60660	cytochrome B5-like protein	6.38067	7.14192	0.761247	0.00921495	4.51e-09
137	AT1G60780	Clathrin adaptor complexes medium subunit family protein	8.88365	9.66785	0.784198	0.027866	5.49e-07
138	AT1G61200	homeobox-leucine zipper protein-related	6.50887	7.27099	0.762118	0.0269066	4.37e-08
139	AT1G61667	Protein of unknown function, DUF538	8.38039	9.18323	0.802836	0.037999	0.000109659
140	AT1G61795	PAK-box/P21-Rho-binding family protein	7.63883	10.0333	2.39443	0.00709208	3.15e-12
141	AT1G62835		4.85341	5.68154	0.828132	0.0284059	3.31e-08
142	AT1G62980	expansin A18	7.37922	8.26832	0.889097	0.0419527	4.72e-05
143	AT1G63245	CLAVATA3/ESR-RELATED 14	5.67905	6.82859	1.14954	0.0229907	5.72e-06
144	AT1G63470	AT hook motif DNA-binding family protein	8.29087	10.2088	1.9179	0.000731002	5.53e-11
145	AT1G63840	RING/U-box superfamily protein	11.9992	13.0167	1.01746	0.0303432	2.64e-10
146	AT1G63880	Disease resistance protein (TIR-NBS-LRR class) family	8.37736	9.83344	1.45607	0.00522233	1.3e-15
147	AT1G64170	cation/H+ exchanger 16	7.7668	8.58253	0.815729	0.0221781	2.28e-07
148	AT1G64405		5.44737	6.6541	1.20673	0.00234772	5.06e-11
149	AT1G64450	Glycine-rich protein family	7.29811	8.46157	1.16346	0.0232344	2.75e-12
150	AT1G64480	calcineurin B-like protein 8	5.86607	7.64676	1.78068	0.0083098	1.44e-07
151	AT1G64620	Dof-type zinc finger DNA-binding family protein	8.91291	9.685	0.772082	0.0219408	1.79e-07
152	AT1G64640	early nodulin-like protein 8	8.73885	10.1421	1.40328	0.00353785	6.24e-11
153	AT1G65840	polyamine oxidase 4	8.10646	9.78777	1.68131	0.00916206	1.24e-08
154	AT1G66150	transmembrane kinase 1	7.1693	8.37336	1.20406	0.0126896	5.93e-09
155	AT1G67030	zinc finger protein 6	5.24013	5.99358	0.753441	0.0419138	1.84e-08
156	AT1G67050		7.28833	9.05511	1.76678	0.000306316	6.1e-13
157	AT1G67470	Protein kinase superfamily protein	5.55298	6.82484	1.27186	0.0329923	6.31e-07
158	AT1G67880	beta-1,4-N-acetylglucosaminyltransferase family protein	7.77074	8.59932	0.828584	0.010369	1.37e-09
159	AT1G68060	microtubule-associated proteins 70-1	8.0936	8.89231	0.798705	0.00387059	4.86e-11
160	AT1G68440		10.9857	12.195	1.20931	0.0465184	2.82e-06
161	AT1G68450	VQ motif-containing protein	5.8375	7.00872	1.17122	0.0101498	0.000122563
162	AT1G68550	Integrase-type DNA-binding superfamily protein	6.85664	7.67805	0.821415	0.0135935	4.71e-06
163	AT1G68552	conserved peptide upstream open reading frame 53	6.82127	7.89375	1.07248	0.0488127	1.15e-05
164	AT1G68560	alpha-xylosidase 1	10.7588	11.6135	0.854661	0.0148319	3.93e-12
165	AT1G68840	related to ABI3/VP1 2	10.1214	12.7046	2.58321	0.00894004	2.78e-11
166	AT1G69240	methyl esterase 15	5.61316	6.37036	0.757204	0.0196392	3.19e-07
167	AT1G69330	RING/U-box superfamily protein	6.39832	7.22971	0.831384	0.0203827	3.09e-09
168	AT1G69530	expansin A1	9.49188	10.2755	0.783593	0.0174299	1.58e-12
169	AT1G69690	TCP family transcription factor	7.21709	8.4986	1.28151	0.000206717	3.75e-08
170	AT1G69780	Homeobox-leucine zipper protein family	6.43275	8.08639	1.65364	0.00133443	5.52e-11
171	AT1G69850	nitrate transporter 1:2	9.4244	10.369	0.944551	0.043823	1.11e-12
172	AT1G70090	glucosyl transferase family 8	11.3671	12.3238	0.956741	0.0194955	9.54e-06
173	AT1G70170	matrix metalloproteinase	6.90957	9.47462	2.56504	0.00787883	9.12e-07
174	AT1G70530	cysteine-rich RLK (RECEPTOR-like protein kinase) 3	9.83415	10.6373	0.803113	0.00857039	1.33e-09
175	AT1G70690	Receptor-like protein kinase-related family protein	7.07719	8.34829	1.2711	0.0228986	1.47e-06
176	AT1G70780		7.00197	9.3662	2.36423	0.0359034	4.71e-06
177	AT1G71360	Galactose-binding protein	6.85468	8.02427	1.16959	0.0282432	3.33e-07
178	AT1G71870	MATE efflux family protein	7.3769	8.23101	0.85411	0.0059687	6.39e-10
179	AT1G71910		5.37531	7.75427	2.37896	0.00299749	7.01e-08
180	AT1G71970		7.21067	8.83611	1.62544	0.00169105	4.65e-11
181	AT1G72010	TCP family transcription factor	10.0699	11.3956	1.32571	0.00600284	1e-12
182	AT1G72230	Cupredoxin superfamily protein	8.75127	9.93538	1.18411	0.0139928	3.54e-08
183	AT1G72310	RING/U-box superfamily protein	8.6655	9.67756	1.01206	0.00374964	1.52e-10
184	AT1G72416	Chaperone DnaJ-domain superfamily protein	11.3689	12.1604	0.791545	0.0255865	2.3e-14
185	AT1G72450	jasmonate-zim-domain protein 6	5.26254	6.1585	0.895954	0.0129407	2.81e-06
186	AT1G72600	hydroxyproline-rich glycoprotein family protein	5.4632	7.15989	1.69668	0.00140221	3.73e-09
187	AT1G72610	germin-like protein 1	11.9606	12.7804	0.819745	0.00379561	2.45e-14
188	AT1G72645		10.1641	10.9516	0.787418	0.0197492	3.01e-06
189	AT1G73687	MIR159/MIR159A; miRNA	6.49185	7.24683	0.754977	0.00885906	2.59e-06
190	AT1G73830	BR enhanced expression 3	7.66922	8.9044	1.23518	0.00458686	1.44e-08
191	AT1G74740	calcium-dependent protein kinase 30	9.39537	10.4019	1.00657	0.00422044	2.63e-09
192	AT1G74750	Pentatricopeptide repeat (PPR) superfamily protein	6.42756	7.78458	1.35702	0.00700177	6.04e-08
193	AT1G74870	RING/U-box superfamily protein	5.46239	6.95744	1.49504	0.0127714	6.88e-05
194	AT1G74940	Protein of unknown function (DUF581)	10.2491	11.3669	1.11779	0.00769553	3.29e-10
195	AT1G75840	RAC-like GTP binding protein 5	6.20332	7.29597	1.09265	0.0191855	2.82e-07
196	AT1G76185		8.79377	9.68107	0.887304	0.0229902	2.7e-05
197	AT1G76460	RNA-binding (RRM/RBD/RNP motifs) family protein	9.7969	10.589	0.792111	0.00198354	5.2e-05
198	AT1G76490	hydroxy methylglutaryl CoA reductase 1	8.23236	9.21952	0.987153	0.0163083	1e-05
199	AT1G76660		8.64604	9.74895	1.10291	0.00820686	1.57e-07
200	AT1G77520	O-methyltransferase family protein	7.32633	8.23799	0.91166	0.016662	1.27e-06
201	AT1G77690	like AUX1 3	7.37346	8.14599	0.772531	0.0125791	5.27e-11
202	AT1G78110		7.82768	8.76014	0.932461	0.00796378	2.21e-06
203	AT1G78130	Major facilitator superfamily protein	6.81621	7.5919	0.775685	0.018473	5.2e-09
204	AT1G78310	VQ motif-containing protein	6.43904	8.67089	2.23185	0.0186694	7.93e-07
205	AT1G78410	VQ motif-containing protein	6.29431	9.77248	3.47817	0.0458726	1.61e-05
206	AT1G79710	Major facilitator superfamily protein	6.4771	7.4724	0.995303	0.00749924	1.08e-08
207	AT1G80450	VQ motif-containing protein	7.0653	8.48627	1.42096	0.0108497	1.47e-08
208	AT1G80510	Transmembrane amino acid transporter family protein	6.49005	7.52649	1.03644	0.0100864	2.35e-07
209	AT2G01290	ribose-5-phosphate isomerase 2	9.01758	10.6405	1.62293	0.0206374	1.4e-09
210	AT2G01505	CLAVATA3/ESR-RELATED 16	5.13547	6.22813	1.09266	0.038238	2.92e-09
211	AT2G01850	endoxyloglucan transferase A3	11.5502	12.5292	0.978937	0.0203495	7.62e-09
212	AT2G02070	indeterminate(ID)-domain 5	8.23751	9.49665	1.25913	0.000512764	3.24e-09
213	AT2G02100	low-molecular-weight cysteine-rich 69	13.9522	14.945	0.992821	0.0125941	7.24e-07
214	AT2G02800	protein kinase 2B	10.4018	11.5684	1.16659	0.0124558	1.25e-11
215	AT2G03200	Eukaryotic aspartyl protease family protein	7.44062	8.57737	1.13674	0.0217078	8.16e-09
216	AT2G03360	Glycosyltransferase family 61 protein	5.89515	7.37424	1.47909	0.00970831	3.17e-08
217	AT2G04305	Magnesium transporter CorA-like family protein	6.47685	7.30631	0.829461	0.0112714	0.000142845
218	AT2G05230	DNAJ heat shock N-terminal domain-containing protein	8.28514	9.07295	0.787809	0.0428496	1.6e-09
219	AT2G05320	beta-1,2-N-acetylglucosaminyltransferase II	8.01907	8.89111	0.872037	0.0174014	1.35e-07
220	AT2G05632		7.90194	9.03311	1.13118	0.00291212	3.13e-07
221	AT2G06002	other RNA	6.52555	7.51752	0.991973	0.0209598	4.67e-07
222	AT2G09795	other RNA	8.75277	9.70212	0.949346	0.00625022	2.71e-15
223	AT2G10931		5.56509	6.34541	0.780327	0.00634829	7.23e-11
224	AT2G10940	Bifunctional inhibitor/lipid-transfer protein/seed storage 2S albumin superfamily protein	12.4926	13.8437	1.3511	0.00161617	1.36e-12
225	AT2G11880	transposable element gene	5.51681	6.26953	0.752721	0.0420277	0.000279048
226	AT2G13665	other RNA	8.13025	9.43738	1.30712	0.0443233	9.49e-11
227	AT2G14115	other RNA	5.67371	6.94204	1.26833	0.00961157	7.22e-08
228	AT2G14460		6.99355	8.34414	1.35059	0.0129956	1.54e-10
229	AT2G14880	SWIB/MDM2 domain superfamily protein	8.42883	9.35724	0.928415	0.0306134	1.25e-11
230	AT2G14890	arabinogalactan protein 9	13.9569	14.7493	0.792416	0.0105968	8.59e-10
231	AT2G15292		10.7605	12.1311	1.37061	0.00180338	1.48e-17
232	AT2G15960		12.5751	13.3492	0.774099	0.0297523	1.59e-07
233	AT2G16500	arginine decarboxylase 1	9.76496	11.4512	1.68619	0.0179546	1.26e-09
234	AT2G17300		7.10982	8.1355	1.02567	0.0024193	2.02e-13
235	AT2G17500	Auxin efflux carrier family protein	9.60928	10.5082	0.898926	0.0134395	0.000898798
236	AT2G17820	histidine kinase 1	7.38738	8.159	0.771619	0.0269387	1.61e-09
237	AT2G18160	basic leucine-zipper 2	8.55795	9.78108	1.22313	0.00182007	2.42e-11
238	AT2G18300	basic helix-loop-helix (bHLH) DNA-binding superfamily protein	8.59789	9.95826	1.36037	7.24723e-05	4.72e-14
239	AT2G18735	other RNA	8.07792	9.25529	1.17738	0.00447588	2.41e-06
240	AT2G19130	S-locus lectin protein kinase family protein	7.42279	8.24216	0.819364	0.0464707	1.75e-07
241	AT2G19200	unknown protein	5.45521	6.30181	0.846598	0.0354106	9.71e-06
242	AT2G19450	membrane bound O-acyl transferase (MBOAT) family protein	9.26687	10.0852	0.818309	0.0228132	2.2e-08
243	AT2G19880	Nucleotide-diphospho-sugar transferases superfamily protein	8.07424	9.24146	1.16722	0.0467854	4.85e-07
244	AT2G20562		7.17448	8.85825	1.68377	0.025067	0.000193314
245	AT2G20610	Tyrosine transaminase family protein	10.6001	11.3946	0.794515	0.0174525	1.78e-11
246	AT2G20720	Pentatricopeptide repeat (PPR) superfamily protein	9.94606	10.7693	0.823188	0.046229	1.37e-11
247	AT2G20835		4.89806	5.99706	1.099	0.00496368	5.8e-13
248	AT2G20960	Arabidopsis phospholipase-like protein (PEARLI 4) family	11.0994	12.2543	1.15494	0.0365498	1.79e-07
249	AT2G21660	cold, circadian rhythm, and rna binding 2	11.7904	12.9311	1.14074	0.00208369	6.12e-06
250	AT2G22540	K-box region and MADS-box transcription factor family protein	11.9064	12.7228	0.816474	0.0105776	0.000495789
251	AT2G22890	Kua-ubiquitin conjugating enzyme hybrid localisation domain	5.80107	6.66993	0.868858	0.00382736	4.14e-11
252	AT2G22930	UDP-Glycosyltransferase superfamily protein	5.34184	6.48294	1.1411	0.0176494	3.26e-08
253	AT2G23200	Protein kinase superfamily protein	5.35049	6.82031	1.46981	0.00542096	7.98e-11
254	AT2G23320	WRKY DNA-binding protein 15	11.032	12.3614	1.32941	0.0187322	2.12e-06
255	AT2G23430	Cyclin-dependent kinase inhibitor family protein	5.752	7.06816	1.31616	0.0228578	4.12e-11
256	AT2G23680	Cold acclimation protein WCOR413 family	7.85468	10.2724	2.41771	0.0192155	4.63e-07
257	AT2G23760	BEL1-like homeodomain 4	5.98229	6.81751	0.83522	0.0102765	2.64e-06
258	AT2G23770	protein kinase family protein / peptidoglycan-binding LysM domain-containing protein	6.25134	7.43389	1.18255	0.0139243	8.12e-07
259	AT2G24360	Protein kinase superfamily protein	7.24672	8.26231	1.01559	0.026776	2.85e-06
260	AT2G24762	glutamine dumper 4	6.90069	8.07777	1.17708	0.000213681	1.36e-13
261	AT2G25250		8.29587	9.92424	1.62837	0.0404804	3.14e-11
262	AT2G25290	Octicosapeptide/Phox/Bem1p (PB1) domain-containing protein / tetratricopeptide repeat (TPR)-containing protein	5.92052	6.787	0.866484	0.0254559	6.18e-05
263	AT2G25490	EIN3-binding F box protein 1	10.9632	12.2184	1.25519	0.00096478	1.52e-06
264	AT2G25735		6.37652	9.41239	3.03587	0.0177502	2.21e-07
265	AT2G26110	Protein of unknown function (DUF761)	6.08127	7.27156	1.19029	0.0196916	5.38e-05
266	AT2G27490	dephospho-CoA kinase family	6.5221	7.54941	1.02731	0.0163915	4.33e-05
267	AT2G27580	A20/AN1-like zinc finger family protein	11.0189	12.8222	1.8033	0.0264317	6.19e-11
268	AT2G27660	Cysteine/Histidine-rich C1 domain family protein	6.53349	7.75346	1.21997	0.0123168	8.57e-07
269	AT2G28040	Eukaryotic aspartyl protease family protein	4.91564	6.10639	1.19076	0.00505551	9.78e-06
270	AT2G28200	C2H2-type zinc finger family protein	7.11383	8.42473	1.3109	0.039242	1.44e-07
271	AT2G28270	Cysteine/Histidine-rich C1 domain family protein	5.1856	6.10952	0.923923	0.00573098	2.12e-08
272	AT2G28630	3-ketoacyl-CoA synthase 12	6.19416	8.80109	2.60693	0.0129208	1.1e-06
273	AT2G28710	C2H2-type zinc finger family protein	6.61787	8.24582	1.62795	0.0109607	1.24e-05
274	AT2G29125	ROTUNDIFOLIA like 2	6.47875	7.26956	0.790808	0.00755909	0.000434406
275	AT2G30250	WRKY DNA-binding protein 25	9.11478	11.0508	1.93604	0.0405246	1.21e-06
276	AT2G30590	WRKY DNA-binding protein 21	10.0601	10.8642	0.804172	0.00670478	1.21e-08
277	AT2G30930		10.3932	11.7019	1.30878	0.00938165	1.23e-06
278	AT2G31610	Ribosomal protein S3 family protein	10.2247	11.2966	1.07186	0.039517	4.39e-07
279	AT2G32270	zinc transporter 3 precursor	7.07887	7.97471	0.895844	0.021197	0.000523072
280	AT2G33310	auxin-induced protein 13	9.04061	10.0875	1.04686	0.000864285	1.97e-05
281	AT2G33390		10.1172	10.8852	0.767977	0.0190386	2.11e-07
282	AT2G34500	cytochrome P450, family 710, subfamily A, polypeptide 1	9.38807	10.8443	1.45624	0.00709888	1.89e-09
283	AT2G34655		6.23814	8.35918	2.12105	0.0383794	6.17e-05
284	AT2G35000	RING/U-box superfamily protein	5.8531	7.11927	1.26616	0.00315103	2.07e-07
285	AT2G35210	root and pollen arfgap	6.52235	7.72604	1.20368	0.0204201	0.000101934
286	AT2G35710	Nucleotide-diphospho-sugar transferases superfamily protein	5.35806	6.56538	1.20732	0.0397078	5.03e-06
287	AT2G35910	RING/U-box superfamily protein	6.17184	6.97944	0.807603	0.00379227	6.41e-07
288	AT2G36170	Ubiquitin supergroup;Ribosomal protein L40e	6.1131	7.73587	1.62277	0.0269528	9e-06
289	AT2G36320	A20/AN1-like zinc finger family protein	5.02633	5.79165	0.765329	0.00894024	0.000222454
290	AT2G36410	Family of unknown function (DUF662)	9.25976	10.3686	1.10883	0.0322129	1.2e-08
291	AT2G36880	methionine adenosyltransferase 3	9.02363	10.4731	1.44943	0.0170842	3.74e-11
292	AT2G36910	ATP binding cassette subfamily B1	6.9772	7.74004	0.762845	0.0431176	6.01e-08
293	AT2G37035		5.21885	5.98084	0.761997	0.0326681	0.00061667
294	AT2G37220	RNA-binding (RRM/RBD/RNP motifs) family protein	10.402	11.6273	1.22529	0.0295196	7.05e-07
295	AT2G37478	conserved peptide upstream open reading frame 52	6.95044	8.56041	1.60997	0.0127422	1.52e-06
296	AT2G37480		7.99409	9.61002	1.61593	0.0135894	2.83e-08
297	AT2G37640	Barwin-like endoglucanases superfamily protein	8.61176	10.3213	1.70959	0.00496234	8.19e-09
298	AT2G37750		12.8164	13.7408	0.924414	0.0127027	6.42e-07
299	AT2G38080	Laccase/Diphenol oxidase family protein	7.48889	8.46222	0.973331	0.00901829	1.18e-06
300	AT2G38470	WRKY DNA-binding protein 33	10.3402	12.1778	1.83756	0.0363694	1.79e-06
301	AT2G38560	transcript elongation factor IIS	7.43565	8.7947	1.35905	0.00155911	1.75e-07
302	AT2G39210	Major facilitator superfamily protein	8.83697	10.3022	1.46528	0.0441747	0.000189298
303	AT2G39220	PATATIN-like protein 6	7.17579	8.06227	0.886483	0.00372347	1.08e-10
304	AT2G39530	Uncharacterised protein family (UPF0497)	6.50455	7.33921	0.834668	0.0400973	0.000478346
305	AT2G39660	botrytis-induced kinase1	8.53985	10.18	1.64011	0.0303116	2.94e-07
306	AT2G39700	expansin A4	10.0088	10.9867	0.977865	0.00380953	2.41e-11
307	AT2G39890	proline transporter 1	10.058	10.8138	0.755779	0.0130145	3.19e-05
308	AT2G39940	RNI-like superfamily protein	7.98702	9.34697	1.35995	0.0151676	2.54e-06
309	AT2G40080	Protein of unknown function (DUF1313)	7.89327	8.6462	0.752924	0.000565436	4.63e-08
310	AT2G40530		7.52402	8.63667	1.11265	0.00307087	2.18e-10
311	AT2G40750	WRKY DNA-binding protein 54	5.71935	6.47437	0.755019	0.00823227	6.24e-07
312	AT2G40900	nodulin MtN21 /EamA-like transporter family protein	5.70996	8.85202	3.14207	0.00164554	1.06e-07
313	AT2G41342		5.06194	6.01069	0.948753	0.0425476	1.68e-07
314	AT2G41900	CCCH-type zinc finger protein with ARM repeat domain	8.78205	9.79856	1.01651	0.0386626	3.56e-06
315	AT2G42060	Cysteine/Histidine-rich C1 domain family protein	7.28905	8.1883	0.89925	0.021554	0.000167024
316	AT2G42350	RING/U-box superfamily protein	7.50594	8.57401	1.06806	0.00509681	6.15e-07
317	AT2G42380	Basic-leucine zipper (bZIP) transcription factor family protein	6.66877	8.58292	1.91415	0.00203911	7.48e-07
318	AT2G42580	tetratricopetide-repeat thioredoxin-like 3	9.17846	10.0727	0.894244	0.0133408	3.81e-06
319	AT2G43590	Chitinase family protein	7.50014	8.8198	1.31966	0.00344861	7.94e-07
320	AT2G44080	ARGOS-like	11.7527	13.5565	1.80379	0.00596258	3.76e-07
321	AT2G44300	Bifunctional inhibitor/lipid-transfer protein/seed storage 2S albumin superfamily protein	7.28934	8.47342	1.18408	0.0352605	2.62e-06
322	AT2G44790	uclacyanin 2	7.45485	9.43404	1.97919	0.00419347	2.06e-05
323	AT2G44950	histone mono-ubiquitination 1	5.20079	6.27241	1.07162	0.0480589	7.04e-05
324	AT2G45310	UDP-D-glucuronate 4-epimerase 4	6.23157	7.21337	0.981799	0.0157613	1.39e-10
325	AT2G45470	FASCICLIN-like arabinogalactan protein 8	8.23568	9.23219	0.996508	0.0165788	2.42e-10
326	AT2G46300	Late embryogenesis abundant (LEA) hydroxyproline-rich glycoprotein family	5.59115	6.39314	0.801987	0.0255584	7.59e-06
327	AT2G46310	cytokinin response factor 5	6.94812	8.92256	1.97444	0.0120443	7.09e-11
328	AT2G46330	arabinogalactan protein 16	10.4513	12.2719	1.82055	0.0117174	1.6e-07
329	AT2G46494	RING/U-box superfamily protein	5.23011	6.23863	1.00851	0.0271899	8.67e-05
330	AT2G46620	P-loop containing nucleoside triphosphate hydrolases superfamily protein	6.13903	7.48401	1.34499	0.0306097	1.89e-05
331	AT2G46650	cytochrome B5 isoform C	10.013	10.808	0.794991	0.0263117	1.16e-09
332	AT2G46690	SAUR-like auxin-responsive protein family	8.69565	9.9364	1.24075	0.00711618	1.84e-08
333	AT2G46870	AP2/B3-like transcriptional factor family protein	6.23174	7.0018	0.770066	0.00458487	3.39e-12
334	AT2G47000	ATP binding cassette subfamily B4	8.9904	9.92945	0.939044	0.0348178	1.32e-08
335	AT2G47450	chloroplast signal recognition particle component (CAO)	8.07432	9.42338	1.34906	0.0280184	1.26e-07
336	AT3G01040	galacturonosyltransferase 13	7.36767	8.67591	1.30824	0.0193704	1.33e-07
337	AT3G01420	Peroxidase superfamily protein	11.8093	12.9932	1.18391	0.000905427	4.16e-06
338	AT3G02170	longifolia2	8.57626	9.3777	0.801439	0.0437472	2.11e-11
339	AT3G02600	lipid phosphate phosphatase 3	10.1038	11.0282	0.924359	0.0156589	3.76e-06
340	AT3G02740	Eukaryotic aspartyl protease family protein	10.092	11.213	1.12099	0.0371355	1.22e-07
341	AT3G02750	Protein phosphatase 2C family protein	6.93461	7.99114	1.05653	0.024287	0.000313638
342	AT3G02910	AIG2-like (avirulence induced gene) family protein	5.86751	9.2499	3.38239	0.0175522	1.05e-06
343	AT3G04210	Disease resistance protein (TIR-NBS class)	8.21423	10.7388	2.52453	0.00412251	1.12e-07
344	AT3G04300	RmlC-like cupins superfamily protein	5.33898	6.81608	1.4771	0.024225	4.33e-07
345	AT3G05220	Heavy metal transport/detoxification superfamily protein	9.3858	10.3075	0.921671	0.0112495	1.52e-07
346	AT3G05320	O-fucosyltransferase family protein	8.11015	9.39195	1.2818	0.0245699	1.33e-05
347	AT3G05370	receptor like protein 31	5.44264	6.75068	1.30804	0.00189488	1.13e-13
348	AT3G06125	other RNA	11.0593	11.8121	0.752778	0.00718116	4.81e-13
349	AT3G06740	GATA transcription factor 15	6.42848	7.42029	0.991803	0.0167851	1.94e-12
350	AT3G06750	hydroxyproline-rich glycoprotein family protein	10.2401	12.0979	1.85779	0.00302144	1.16e-12
351	AT3G06868		5.8225	7.4754	1.65289	0.0128681	1.68e-12
352	AT3G07040	NB-ARC domain-containing disease resistance protein	5.4517	6.38817	0.936467	0.0194835	3.32e-09
353	AT3G07100	Sec23/Sec24 protein transport family protein	8.75872	10.0229	1.26417	0.0246461	2.14e-06
354	AT3G07380	Domain of unknown function (DUF23)	8.80941	9.81139	1.00198	0.0109236	9.43e-10
355	AT3G07390	auxin-responsive family protein	9.54219	10.9783	1.43611	0.00515663	2.34e-09
356	AT3G07460	Protein of unknown function, DUF538	10.0876	11.2819	1.19427	0.0207236	4.21e-07
357	AT3G07660	Kinase-related protein of unknown function (DUF1296)	5.81548	7.22521	1.40973	0.00979237	0.000177983
358	AT3G07810	RNA-binding (RRM/RBD/RNP motifs) family protein	8.38673	10.3364	1.94964	0.00551526	2.74e-10
359	AT3G07870	F-box and associated interaction domains-containing protein	6.13228	7.50225	1.36997	0.0263628	3.72e-07
360	AT3G07890	Ypt/Rab-GAP domain of gyp1p superfamily protein	9.37465	10.2116	0.836945	0.0188569	1.64e-07
361	AT3G08530	Clathrin, heavy chain	8.41065	9.44408	1.03343	0.0190343	3.75e-05
362	AT3G08600	Protein of unknown function (DUF1191)	7.91021	8.87654	0.96633	0.00964511	1.74e-08
363	AT3G08760	Protein kinase superfamily protein	8.92823	10.3669	1.43871	0.0421024	5.21e-05
364	AT3G08943	ARM repeat superfamily protein	6.86791	7.79481	0.926901	0.0316653	6.65e-05
365	AT3G09032		6.56887	7.56064	0.991769	0.0323607	3.94e-06
366	AT3G09630	Ribosomal protein L4/L1 family	8.5629	10.4736	1.91067	0.025932	1.38e-07
367	AT3G10190	Calcium-binding EF-hand family protein	9.15668	10.1933	1.03664	0.00171156	4.38e-12
368	AT3G10710	root hair specific 12	6.61776	7.50227	0.884514	0.0185906	1.37e-05
369	AT3G10760	Homeodomain-like superfamily protein	7.63104	8.82916	1.19812	0.000686845	5.44e-12
370	AT3G11130	Clathrin, heavy chain	7.15397	9.94177	2.7878	0.0134314	6.55e-08
371	AT3G11320	Nucleotide-sugar transporter family protein	7.06522	8.38564	1.32042	0.0068625	5.52e-08
372	AT3G11700	FASCICLIN-like arabinogalactan protein 18 precursor	8.37654	9.87519	1.49865	0.00792877	1.79e-13
373	AT3G12130	KH domain-containing protein / zinc finger (CCCH type) family protein	9.1481	10.6339	1.48582	0.0166693	7.41e-09
374	AT3G12610	Leucine-rich repeat (LRR) family protein	10.1112	10.9052	0.793977	0.00203309	1.12e-13
375	AT3G12710	DNA glycosylase superfamily protein	8.34917	9.5411	1.19194	0.00478538	1.05e-08
376	AT3G12940	2-oxoglutarate (2OG) and Fe(II)-dependent oxygenase superfamily protein	7.04985	7.9396	0.889743	0.00350198	1.78e-09
377	AT3G13310	Chaperone DnaJ-domain superfamily protein	13.6439	14.5781	0.934183	0.00785022	7.59e-12
378	AT3G13380	BRI1-like 3	6.43418	7.53367	1.09949	0.0345234	9.39e-08
379	AT3G13404		5.33083	6.18788	0.857046	0.00527083	2.16e-08
380	AT3G13437		5.29667	6.41435	1.11768	0.0153127	1.07e-07
381	AT3G13460	evolutionarily conserved C-terminal region 2	5.6203	6.82305	1.20276	0.0149597	0.00017981
382	AT3G13480		8.59921	10.6052	2.00598	0.00688718	2.95e-09
383	AT3G13520	arabinogalactan protein 12	15.5291	16.4878	0.958735	0.0341091	6.16e-07
384	AT3G13650	Disease resistance-responsive (dirigent-like protein) family protein	5.38428	6.68652	1.30224	0.0264722	1.95e-07
385	AT3G14100	RNA-binding (RRM/RBD/RNP motifs) family protein	10.7387	11.7216	0.982937	0.0484422	0.000141933
386	AT3G14270	phosphatidylinositol-4-phosphate 5-kinase family protein	8.38597	9.22852	0.842554	0.00256868	1.15e-10
387	AT3G15356	Legume lectin family protein	10.9375	12.6215	1.68393	0.045057	4.54e-06
388	AT3G15610	Transducin/WD40 repeat-like superfamily protein	10.0064	11.3865	1.3801	0.0268615	7.78e-07
389	AT3G15630		8.66282	9.94667	1.28386	0.000692983	3.1e-10
390	AT3G15680	Ran BP2/NZF zinc finger-like superfamily protein	9.3555	10.261	0.90553	0.00406816	2.71e-16
391	AT3G16240	delta tonoplast integral protein	16.0904	17.0137	0.923212	0.00518006	3.97e-06
392	AT3G16560	Protein phosphatase 2C family protein	5.17164	6.21163	1.04	0.0274338	0.000231607
393	AT3G16640	translationally controlled tumor protein	10.5169	12.3303	1.81334	0.0354609	3.42e-07
394	AT3G16780	Ribosomal protein L19e family protein	5.46356	7.53102	2.06746	0.0157595	7.82e-07
395	AT3G17185	TAS3/TASIR-ARF (TRANS-ACTING SIRNA3); other RNA	6.67818	8.38428	1.7061	0.00390287	4.65e-13
396	AT3G17440	novel plant snare 13	9.15493	10.2537	1.09877	0.00844432	7.24e-08
397	AT3G18035	winged-helix DNA-binding transcription factor family protein	10.9571	11.7281	0.770968	0.0036879	5.86e-07
398	AT3G18080	B-S glucosidase 44	12.1781	13.1749	0.996795	0.0432436	2.3e-08
399	AT3G18300		6.24925	7.13222	0.882969	0.0484787	0.000858577
400	AT3G18780	actin 2	13.1781	14.1792	1.0011	0.0357868	7.34e-06
401	AT3G19380	plant U-box 25	7.49615	9.81328	2.31714	0.00760546	2.71e-11
402	AT3G19660		8.25158	9.53373	1.28215	0.0464277	2.93e-05
403	AT3G19680	Protein of unknown function (DUF1005)	10.8584	12.0795	1.22109	0.0355651	7.73e-06
404	AT3G20600	Late embryogenesis abundant (LEA) hydroxyproline-rich glycoprotein family	5.62042	7.27408	1.65365	0.0311838	8.02e-09
405	AT3G20898		6.04628	6.79866	0.752381	0.00673935	1.56e-08
406	AT3G21650	Protein phosphatase 2A regulatory B subunit family protein	7.69982	8.94752	1.2477	0.000431993	5.21e-10
407	AT3G22070	proline-rich family protein	6.9984	8.34821	1.34981	0.0159493	4.9e-07
408	AT3G22160	VQ motif-containing protein	5.76212	8.23053	2.46841	0.0309014	4.34e-06
409	AT3G22600	Bifunctional inhibitor/lipid-transfer protein/seed storage 2S albumin superfamily protein	10.764	11.744	0.980003	0.0170392	0.00067272
410	AT3G22800	Leucine-rich repeat (LRR) family protein	8.56262	9.66912	1.1065	0.020503	0.000170354
411	AT3G22930	calmodulin-like 11	6.7488	7.90347	1.15467	0.0272194	9.2e-06
412	AT3G22945		7.33109	8.29332	0.962221	0.0270642	3.36e-05
413	AT3G22968	conserved peptide upstream open reading frame 59	9.4429	10.8483	1.40538	0.00391916	0.000230338
414	AT3G22970	Protein of unknown function (DUF506)	9.40175	10.8798	1.47802	0.0017782	4.07e-05
415	AT3G23440	embryo sac development arrest 6	5.33643	6.50401	1.16758	0.0255851	2e-08
416	AT3G23550	MATE efflux family protein	7.94456	9.51331	1.56875	0.0180729	0.000191445
417	AT3G23810	S-adenosyl-l-homocysteine (SAH) hydrolase 2	12.0839	12.9103	0.826391	0.0285688	5.2e-11
418	AT3G23870	Protein of unknown function (DUF803)	6.82982	8.31766	1.48784	0.0371252	0.000312607
419	AT3G24050	GATA transcription factor 1	9.02034	10.4968	1.47646	0.0353995	1.69e-07
420	AT3G24300	ammonium transporter 1;3	7.15649	8.38517	1.22868	0.0175051	8.01e-10
421	AT3G24550	proline extensin-like receptor kinase 1	5.80765	8.50856	2.70092	0.0143287	2.34e-06
422	AT3G24770	CLAVATA3/ESR-RELATED 41	7.87465	8.72927	0.854622	0.00048809	3.89e-11
423	AT3G25070	RPM1 interacting protein 4	9.81689	10.6681	0.851168	0.0416747	1.97e-05
424	AT3G25290	Auxin-responsive family protein	8.75559	9.70343	0.947842	0.036938	1.45e-08
425	AT3G25570	Adenosylmethionine decarboxylase family protein	7.44472	8.75427	1.30955	0.0164421	1.6e-05
426	AT3G25572	conserved peptide upstream open reading frame 11	7.41828	8.46889	1.05061	0.00909558	3.82e-07
427	AT3G25640	Protein of unknown function, DUF617	7.29578	8.48463	1.18886	0.00962135	3.82e-10
428	AT3G26810	auxin signaling F-box 2	9.44281	11.2773	1.83453	0.00199673	2.06e-09
429	AT3G27630		7.21389	8.73621	1.52232	0.0169332	4.68e-05
430	AT3G28180	Cellulose-synthase-like C4	8.94335	10.0231	1.0798	0.0195749	8.5e-09
431	AT3G28857	basic helix-loop-helix (bHLH) DNA-binding family protein	7.20944	8.39376	1.18432	0.000834166	7.41e-09
432	AT3G28918		6.53224	8.04042	1.50819	0.0196504	8.55e-07
433	AT3G28920	homeobox protein 34	8.24684	9.41611	1.16927	0.00536221	4.55e-12
434	AT3G28970	Domain of unknown function (DUF298)	9.10357	10.0189	0.915285	0.00518174	2.51e-08
435	AT3G29035	NAC domain containing protein 3	7.4398	8.26163	0.821835	0.0323854	9.11e-09
436	AT3G29310	calmodulin-binding protein-related	7.23427	8.17974	0.945465	0.0132911	2.29e-08
437	AT3G29400	exocyst subunit exo70 family protein E1	7.65272	9.05506	1.40234	0.0384354	4.13e-08
438	AT3G30725	glutamine dumper 6	5.14807	6.42237	1.2743	0.0170073	0.000306211
439	AT3G42180	Exostosin family protein	5.28635	6.03825	0.751895	0.018795	5.95e-07
440	AT3G42658	transposable element gene	4.96869	7.13042	2.16172	0.0282409	2.38e-07
441	AT3G43240	ARID/BRIGHT DNA-binding domain-containing protein	9.1376	9.92884	0.79124	0.01764	5.31e-05
442	AT3G44820	Phototropic-responsive NPH3 family protein	5.78896	8.46655	2.67759	0.00431591	3.98e-08
443	AT3G45242	conserved peptide upstream open reading frame 61	7.9759	9.25149	1.27559	0.000944745	4.65e-08
444	AT3G46290	hercules receptor kinase 1	7.94186	8.85047	0.908614	0.035084	6e-10
445	AT3G46550	Fasciclin-like arabinogalactan family protein	9.39009	10.4547	1.06462	0.00156454	1.36e-09
446	AT3G46830	RAB GTPase homolog A2C	7.6946	9.15381	1.45921	0.0182905	1.66e-08
447	AT3G46900	copper transporter 2	11.0707	11.9817	0.911042	0.0132093	5.44e-07
448	AT3G47820	PLANT U-BOX 39	6.16411	8.32854	2.16443	0.0261262	2.48e-08
449	AT3G47940	DNAJ heat shock family protein	8.0271	9.07425	1.04715	0.0140532	7.5e-07
450	AT3G48030	hypoxia-responsive family protein / zinc finger (C3HC4-type RING finger) family protein	5.93895	6.69703	0.758079	0.0315287	6.97e-05
451	AT3G50570	hydroxyproline-rich glycoprotein family protein	5.79655	7.86084	2.0643	0.0244384	7.19e-05
452	AT3G50650	GRAS family transcription factor	7.75401	8.78556	1.03154	0.00771251	1e-07
453	AT3G50700	indeterminate(ID)-domain 2	7.84953	8.81804	0.968507	0.0278655	2.05e-08
454	AT3G50780		9.59062	10.4293	0.838658	0.00844727	2.89e-09
455	AT3G51160	NAD(P)-binding Rossmann-fold superfamily protein	8.28665	9.76253	1.47587	0.0493154	2.06e-09
456	AT3G51370	Protein phosphatase 2C family protein	11.5648	12.3574	0.792579	0.0174863	7.31e-07
457	AT3G52360		9.42727	10.6796	1.2523	0.00266483	3.01e-09
458	AT3G52370	FASCICLIN-like arabinogalactan protein 15 precursor	5.70908	6.47221	0.763122	0.0151736	4.96e-07
459	AT3G52748	other RNA	7.72254	8.56688	0.844337	0.0283738	0.000688792
460	AT3G52800	A20/AN1-like zinc finger family protein	11.0225	13.4355	2.41303	0.0203754	7.36e-07
461	AT3G52820	purple acid phosphatase 22	5.26002	6.17871	0.918685	0.00883579	1.42e-05
462	AT3G53232	ROTUNDIFOLIA like 1	6.90189	8.39457	1.49268	0.00120798	9.03e-08
463	AT3G53250	SAUR-like auxin-responsive protein family	5.04466	5.87732	0.832658	0.00135849	5.01e-09
464	AT3G53668	conserved peptide upstream open reading frame 51	10.3459	11.8101	1.46421	0.021658	1.63e-05
465	AT3G53670		10.3076	11.8018	1.49426	0.0158753	1.62e-05
466	AT3G54120	Reticulon family protein	6.91084	7.7613	0.850452	0.0174481	5.86e-06
467	AT3G54400	Eukaryotic aspartyl protease family protein	8.68379	10.7127	2.02894	0.012258	2.49e-09
468	AT3G54810	Plant-specific GATA-type zinc finger transcription factor family protein	8.29028	10.0634	1.77309	0.0461426	2.75e-05
469	AT3G54950	patatin-like protein 6	8.56087	10.3242	1.76331	0.0481132	1.32e-06
470	AT3G55010	phosphoribosylformylglycinamidine cyclo-ligase, chloroplast / phosphoribosyl-aminoimidazole synthetase / AIR synthase (PUR5)	7.41952	8.50304	1.08352	0.0351793	1.11e-11
471	AT3G55050	Protein phosphatase 2C family protein	8.11487	8.87155	0.75668	0.0182023	3.75e-10
472	AT3G55150	exocyst subunit exo70 family protein H1	6.00312	6.92436	0.921237	0.00671166	1.31e-10
473	AT3G55430	O-Glycosyl hydrolases family 17 protein	7.27979	9.15107	1.87128	0.0469876	1.27e-05
474	AT3G55450	PBS1-like 1	9.17921	10.4111	1.23192	0.016125	7.2e-08
475	AT3G55560	AT-hook protein of GA feedback 2	8.15521	8.98113	0.825918	0.0122457	1.67e-06
476	AT3G55990	Plant protein of unknown function (DUF828)	5.34437	6.15485	0.810477	0.0246825	0.000246718
477	AT3G56020	Ribosomal protein L41 family	9.01524	9.85509	0.839856	0.0116137	4.18e-13
478	AT3G56480	myosin heavy chain-related	8.35418	9.13804	0.783859	0.00424161	3.4e-06
479	AT3G57010	Calcium-dependent phosphotriesterase superfamily protein	5.74819	6.4988	0.75061	0.0167668	1.02e-05
480	AT3G57040	response regulator 9	8.57785	9.54883	0.970979	0.00755076	1.4e-11
481	AT3G57330	autoinhibited Ca2+-ATPase 11	9.86522	10.6745	0.809254	0.00884255	2e-07
482	AT3G57380	Glycosyltransferase family 61 protein	7.27386	8.08677	0.812913	0.0112053	2.84e-06
483	AT3G57400		8.36064	9.7308	1.37016	0.0104272	2.79e-07
484	AT3G57450		5.12631	8.54932	3.42301	0.0406937	5.5e-06
485	AT3G57480	zinc finger (C2H2 type, AN1-like) family protein	6.71125	8.42758	1.71633	0.00355701	9.08e-07
486	AT3G57760	Protein kinase superfamily protein	7.44301	8.32348	0.880471	0.0336224	7.91e-06
487	AT3G58030	RING/U-box superfamily protein	8.99849	9.75516	0.756673	0.000690892	1.34e-07
488	AT3G58120	Basic-leucine zipper (bZIP) transcription factor family protein	7.26528	9.04874	1.78347	0.0312135	3.3e-09
489	AT3G58990	isopropylmalate isomerase 1	6.86851	7.68127	0.812763	0.00256321	8.45e-13
490	AT3G59080	Eukaryotic aspartyl protease family protein	6.91766	9.22403	2.30637	0.00948971	2.85e-08
491	AT3G59880		5.96447	7.72029	1.75582	0.00876735	1.43e-08
492	AT3G60245	Zinc-binding ribosomal protein family protein	9.25879	10.1062	0.847402	0.0363996	3.57e-05
493	AT3G60530	GATA transcription factor 4	10.3678	12.0017	1.6339	0.00440311	5.01e-10
494	AT3G60580	C2H2-like zinc finger protein	5.67221	7.13084	1.45863	0.0213596	2.42e-06
495	AT3G60600	vesicle associated protein	7.86506	8.89481	1.02975	0.023975	1.63e-06
496	AT3G60680	Plant protein of unknown function (DUF641)	6.4136	7.31402	0.900429	0.0257722	2.13e-07
497	AT3G60980	Tetratricopeptide repeat (TPR)-like superfamily protein	7.51363	8.55176	1.03813	0.0474482	1.16e-08
498	AT3G60990	Domain of unknown function (DUF23)	8.13139	9.09978	0.968392	0.0399084	2.52e-07
499	AT3G61110	ribosomal protein S27	7.74183	9.48302	1.74119	0.0375186	1.08e-10
500	AT3G61310	AT hook motif DNA-binding family protein	9.74114	10.7534	1.01224	0.00764022	5.1e-12
501	AT3G61460	brassinosteroid-responsive RING-H2	8.42391	9.79723	1.37332	0.00300881	5.77e-14
502	AT3G61580	Fatty acid/sphingolipid desaturase	5.12447	7.57413	2.44966	0.00494818	2.49e-09
503	AT3G61640	arabinogalactan protein 20	9.72602	10.9316	1.20561	0.018486	2.09e-05
504	AT3G61850	Dof-type zinc finger DNA-binding family protein	7.08969	8.25414	1.16445	0.00430261	1.82e-07
505	AT3G62420	basic region/leucine zipper motif 53	12.7616	14.5077	1.74606	0.0292462	1.36e-06
506	AT3G62660	galacturonosyltransferase-like 7	7.92621	9.47652	1.55031	0.00825334	3.7e-08
507	AT3G62720	xylosyltransferase 1	9.48851	10.9346	1.44608	0.0364931	4.86e-06
508	AT3G63010	alpha/beta-Hydrolases superfamily protein	8.28924	9.50363	1.21439	0.00596092	6.27e-07
509	AT3G63210	Protein of unknown function (DUF581)	5.52404	7.14522	1.62118	0.00168286	8.08e-11
510	AT4G01090	Protein of unknown function (DUF3133)	8.19536	9.44599	1.25064	0.00988505	1.51e-11
511	AT4G01250	WRKY family transcription factor	6.00964	7.15586	1.14623	0.00431078	8.56e-07
512	AT4G01330	Protein kinase superfamily protein	9.4388	10.3147	0.875881	0.0214956	1.73e-08
513	AT4G01380	plastocyanin-like domain-containing protein	5.53246	6.49423	0.961772	0.0264651	1.87e-09
514	AT4G01575	serine protease inhibitor, Kazal-type family protein	7.08229	8.11442	1.03213	0.0289527	2.75e-06
515	AT4G01910	Cysteine/Histidine-rich C1 domain family protein	7.1556	7.95089	0.795296	0.0104939	1.16e-08
516	AT4G02100	Heat shock protein DnaJ with tetratricopeptide repeat	7.14018	7.93532	0.795138	0.00708986	1.72e-11
517	AT4G02130	galacturonosyltransferase 6	7.90727	8.8641	0.956824	0.0320625	5.26e-05
518	AT4G02670	indeterminate(ID)-domain 12	5.18128	6.11739	0.936113	0.0234644	1.97e-06
519	AT4G03210	xyloglucan endotransglucosylase/hydrolase 9	12.5216	13.297	0.775416	0.0353308	3.86e-06
520	AT4G04220	receptor like protein 46	5.64874	6.44551	0.79677	0.0190753	5.73e-09
521	AT4G04990	Protein of unknown function (DUF761)	5.84281	6.96308	1.12027	0.0161856	0.000207004
522	AT4G07825		7.80713	9.08454	1.27741	0.0118992	6.38e-15
523	AT4G07960	Cellulose-synthase-like C12	5.30413	6.17715	0.873017	0.0337608	4.79e-08
524	AT4G08040	1-aminocyclopropane-1-carboxylate synthase 11	6.33407	7.52765	1.19358	0.0446338	0.000194443
525	AT4G08150	KNOTTED-like from Arabidopsis thaliana	7.09385	8.26297	1.16912	0.00270307	6.41e-11
526	AT4G08510		5.84647	7.50317	1.6567	0.00655256	1.37e-07
527	AT4G08810	calcium ion binding	8.91519	9.66836	0.753174	0.036542	1.61e-09
528	AT4G09110	RING/U-box superfamily protein	5.04121	6.04372	1.0025	0.0294723	5.19e-05
529	AT4G09800	S18 ribosomal protein	9.83454	10.6735	0.838916	0.0276239	1.72e-06
530	AT4G10910		7.44683	8.99913	1.5523	0.00556692	1.17e-10
531	AT4G11000	Ankyrin repeat family protein	5.3081	6.66355	1.35545	0.0407463	4.28e-06
532	AT4G11360	RING-H2 finger A1B	10.5697	11.6478	1.07807	0.0218505	1.42e-05
533	AT4G11521	Receptor-like protein kinase-related family protein	5.45194	8.9305	3.47855	0.0063245	6.24e-10
534	AT4G12080	AT-hook motif nuclear-localized protein 1	8.62361	10.4618	1.83818	0.00381765	4.83e-07
535	AT4G12730	FASCICLIN-like arabinogalactan 2	9.41694	11.0084	1.59142	0.0127823	1.96e-08
536	AT4G13340	Leucine-rich repeat (LRR) family protein	11.0132	12.4761	1.4629	0.0460524	1.48e-12
537	AT4G13420	high affinity K+ transporter 5	5.61314	6.42148	0.808344	0.0435384	0.000230004
538	AT4G13510	ammonium transporter 1;1	10.2936	12.1145	1.8209	0.0146277	4.95e-06
539	AT4G13770	cytochrome P450, family 83, subfamily A, polypeptide 1	8.66925	9.68251	1.01326	0.0342685	1.01e-08
540	AT4G13930	serine hydroxymethyltransferase 4	8.5267	9.42832	0.901625	0.0371806	9.42e-13
541	AT4G14290	alpha/beta-Hydrolases superfamily protein	8.48521	9.30853	0.82332	0.0147678	3.35e-06
542	AT4G14548	other RNA	5.51859	7.62172	2.10313	0.0089235	1.82e-08
543	AT4G14580	CBL-interacting protein kinase 4	8.60033	9.85353	1.25319	1.31676e-05	8.75e-10
544	AT4G14640	calmodulin 8	6.93269	7.69975	0.767064	0.025961	1.67e-06
545	AT4G15800	ralf-like 33	10.4919	11.8998	1.40789	0.0300148	5.59e-07
546	AT4G16008		8.68839	9.47696	0.788571	0.00902401	0.00019347
547	AT4G16720	Ribosomal protein L23/L15e family protein	11.8844	12.6547	0.770276	0.0413328	8.05e-05
548	AT4G16870	transposable element gene	9.25433	10.3413	1.08699	0.0124819	1.64e-14
549	AT4G16980	arabinogalactan-protein family	12.8241	13.7456	0.921486	0.00441926	1.71e-11
550	AT4G17470	alpha/beta-Hydrolases superfamily protein	7.57043	8.5157	0.945266	0.0144469	3.98e-10
551	AT4G17520	Hyaluronan / mRNA binding family	7.58571	8.92459	1.33888	0.0467411	4.45e-07
552	AT4G17800	Predicted AT-hook DNA-binding family protein	9.3129	10.1737	0.860851	0.00730708	5.85e-06
553	AT4G18030	S-adenosyl-L-methionine-dependent methyltransferases superfamily protein	10.5946	11.6129	1.01825	0.0241187	6.03e-08
554	AT4G18670	Leucine-rich repeat (LRR) family protein	9.36648	10.2422	0.87573	0.0035752	3.75e-08
555	AT4G18760	receptor like protein 51	6.80128	8.7962	1.99492	0.0100527	4.08e-10
556	AT4G18800	RAB GTPase homolog A1D	8.16235	9.10223	0.939885	0.0183867	1.38e-05
557	AT4G19230	cytochrome P450, family 707, subfamily A, polypeptide 1	6.67231	7.71834	1.04604	0.0228658	1.47e-05
558	AT4G19460	UDP-Glycosyltransferase superfamily protein	6.41768	7.2887	0.871021	0.0294015	1.14e-08
559	AT4G19600	Cyclin family protein	9.26855	10.1022	0.833613	0.0198852	7.33e-08
560	AT4G19700	SBP (S-ribonuclease binding protein) family protein	9.94796	10.7683	0.820371	0.0421895	4.64e-06
561	AT4G20260	plasma-membrane associated cation-binding protein 1	12.9497	13.9632	1.01356	0.0212722	2.09e-06
562	AT4G20300	Protein of unknown function (DUF1639)	8.14327	9.5555	1.41222	0.00694412	9.31e-08
563	AT4G20360	RAB GTPase homolog E1B	8.0635	9.13926	1.07576	0.0244029	3.94e-06
564	AT4G20860	FAD-binding Berberine family protein	9.20743	10.5235	1.31602	0.0443279	6.62e-08
565	AT4G20880	ethylene-responsive nuclear protein / ethylene-regulated nuclear protein (ERT2)	8.40856	9.18488	0.776324	0.0188002	1.16e-10
566	AT4G21323	Subtilase family protein	8.47575	9.98268	1.50693	0.038046	1.48e-12
567	AT4G21390	S-locus lectin protein kinase family protein	7.01832	8.97914	1.96082	0.0330247	6.94e-05
568	AT4G22190		7.84924	9.87098	2.02173	0.00320661	1.24e-08
569	AT4G22330	Alkaline phytoceramidase (aPHC)	7.95166	9.1375	1.18584	0.0319802	6.27e-07
570	AT4G22530	S-adenosyl-L-methionine-dependent methyltransferases superfamily protein	8.40011	10.5142	2.1141	0.0431716	4.2e-07
571	AT4G22666	Bifunctional inhibitor/lipid-transfer protein/seed storage 2S albumin superfamily protein	8.3345	9.18126	0.846759	0.0232735	0.000434209
572	AT4G23190	cysteine-rich RLK (RECEPTOR-like protein kinase) 11	8.42749	10.2402	1.81275	0.0487949	3.39e-06
573	AT4G23470	PLAC8 family protein	5.54639	7.53208	1.98569	0.0351819	0.000324562
574	AT4G23550	WRKY family transcription factor	7.08075	7.91294	0.832195	0.00240911	1.05e-07
575	AT4G24060	Dof-type zinc finger DNA-binding family protein	7.94846	8.71006	0.7616	0.0125434	2.71e-09
576	AT4G24130	Protein of unknown function, DUF538	9.21325	10.0943	0.881082	0.0220552	8.8e-07
577	AT4G24275		9.05301	9.8252	0.772182	0.0361963	5.9e-08
578	AT4G24310	Protein of unknown function (DUF679)	7.27147	8.02835	0.756885	0.0221322	2.8e-06
579	AT4G24805	S-adenosyl-L-methionine-dependent methyltransferases superfamily protein	8.94141	9.93624	0.994833	0.0392084	2.79e-05
580	AT4G25320	AT hook motif DNA-binding family protein	8.04387	8.93703	0.893166	0.0308743	3.8e-09
581	AT4G25610	C2H2-like zinc finger protein	6.28365	8.07573	1.79208	0.00745228	1.25e-05
582	AT4G25790	CAP (Cysteine-rich secretory proteins, Antigen 5, and Pathogenesis-related 1 protein) superfamily protein	7.11383	8.16601	1.05218	0.0075251	1.3e-06
583	AT4G25940	ENTH/ANTH/VHS superfamily protein	7.06869	8.11388	1.04518	0.0422139	0.000619005
584	AT4G26450		7.88869	8.70691	0.818221	0.0174632	1.56e-11
585	AT4G27280	Calcium-binding EF-hand family protein	11.5375	12.9669	1.42945	0.0342681	3.75e-07
586	AT4G27500	proton pump interactor 1	7.23395	9.47268	2.23873	0.0331954	1.22e-05
587	AT4G27950	cytokinin response factor 4	6.59984	7.35708	0.757235	0.0368826	1.06e-06
588	AT4G28110	myb domain protein 41	6.09345	7.35581	1.26237	0.0315134	9.66e-06
589	AT4G28440	Nucleic acid-binding, OB-fold-like protein	6.56403	7.68059	1.11656	0.0432745	1.75e-05
590	AT4G28490	Leucine-rich receptor-like protein kinase family protein	7.83706	9.11658	1.27952	0.00785042	6.73e-06
591	AT4G28703	RmlC-like cupins superfamily protein	6.95227	8.40697	1.4547	0.00520209	5.45e-06
592	AT4G29000	Tesmin/TSO1-like CXC domain-containing protein	7.68587	8.71813	1.03226	0.0119845	2.09e-08
593	AT4G30210	P450 reductase 2	8.41491	10.3358	1.92089	0.0355839	3.47e-07
594	AT4G30440	UDP-D-glucuronate 4-epimerase 1	11.9827	12.9953	1.01254	0.0100989	8.23e-08
595	AT4G31140	O-Glycosyl hydrolases family 17 protein	7.29605	8.10483	0.808776	0.00296921	6.47e-07
596	AT4G31550	WRKY DNA-binding protein 11	7.23264	9.05237	1.81973	0.0149712	3.99e-07
597	AT4G32020		12.6612	14.5492	1.88795	0.0318305	3.06e-07
598	AT4G32285	ENTH/ANTH/VHS superfamily protein	11.0809	11.9233	0.84241	0.0253055	1.16e-08
599	AT4G32300	S-domain-2 5	7.11453	8.54701	1.43247	0.0440357	7.24e-06
600	AT4G33920	Protein phosphatase 2C family protein	8.02428	8.81559	0.791305	0.0495711	3.72e-05
601	AT4G33960		7.08168	8.22644	1.14476	0.0108932	8.95e-12
602	AT4G34390	extra-large GTP-binding protein 2	9.00415	10.0143	1.01016	0.0207196	2.25e-06
603	AT4G34450	coatomer gamma-2 subunit, putative / gamma-2 coat protein, putative / gamma-2 COP, putative	8.98349	10.1935	1.21004	0.0490072	3.26e-05
604	AT4G34590	G-box binding factor 6	8.47391	10.0052	1.53132	0.0194931	3.72e-05
605	AT4G34740	GLN phosphoribosyl pyrophosphate amidotransferase 2	6.55718	7.51137	0.954188	0.0412995	3.02e-05
606	AT4G34750	SAUR-like auxin-responsive protein family	7.02766	8.88725	1.85959	0.00531646	2.39e-07
607	AT4G34760	SAUR-like auxin-responsive protein family	7.57103	8.56927	0.998238	0.0147555	3.59e-06
608	AT4G35060	Heavy metal transport/detoxification superfamily protein	8.80859	9.6774	0.868805	0.0434199	1.01e-06
609	AT4G35240	Protein of unknown function (DUF630 and DUF632)	6.92903	8.58037	1.65134	0.0276175	7.65e-07
610	AT4G35720	Arabidopsis protein of unknown function (DUF241)	6.09403	6.8743	0.780272	0.00735973	5.03e-07
611	AT4G35840	RING/U-box superfamily protein	8.49279	9.29588	0.80309	0.00863458	2.64e-05
612	AT4G35940		7.60128	8.45137	0.85009	0.0127955	1.3e-06
613	AT4G36110	SAUR-like auxin-responsive protein family	5.58891	6.51258	0.923673	0.0272441	5.05e-06
614	AT4G36550	ARM repeat superfamily protein	5.82613	6.71381	0.887677	0.00930139	6.12e-09
615	AT4G36648	other RNA	9.1972	10.2196	1.02236	0.04013	1.38e-09
616	AT4G36920	Integrase-type DNA-binding superfamily protein	7.11316	8.52643	1.41328	0.0188307	4.39e-08
617	AT4G37095		7.52903	8.65956	1.13052	0.002247	1.53e-11
618	AT4G37100	Pyridoxal phosphate (PLP)-dependent transferases superfamily protein	6.17739	7.02965	0.85226	0.00899751	3.08e-08
619	AT4G37450	arabinogalactan protein 18	10.3487	11.6139	1.26521	0.0146772	1.52e-08
620	AT4G38520	Protein phosphatase 2C family protein	5.25214	6.41511	1.16298	0.00588639	4.47e-05
621	AT4G38710	glycine-rich protein	9.74807	10.5618	0.813716	0.00835233	1.76e-06
622	AT4G39260	cold, circadian rhythm, and RNA binding 1	11.5114	12.2884	0.777044	0.0317927	6.72e-07
623	AT4G39780	Integrase-type DNA-binding superfamily protein	7.08338	9.39675	2.31338	0.0230413	1.24e-06
624	AT4G39840		7.40247	8.26938	0.866904	0.0439811	1.46e-09
625	AT4G39950	cytochrome P450, family 79, subfamily B, polypeptide 2	9.87697	11.4281	1.55112	0.0365727	1.4e-09
626	AT4G40065	other RNA	5.90552	8.84218	2.93666	0.0426167	1.56e-05
627	AT4G40090	arabinogalactan protein 3	10.1758	11.2956	1.11973	0.0304792	0.000411537
628	AT5G01075	Glycosyl hydrolase family 35 protein	5.89748	6.88408	0.9866	0.017004	5.02e-09
629	AT5G01080	Beta-galactosidase related protein	5.50456	6.87662	1.37206	0.018061	8.21e-09
630	AT5G01210	HXXXD-type acyl-transferase family protein	10.638	11.571	0.933036	0.000129011	4.87e-08
631	AT5G01710	methyltransferases	8.87126	9.78353	0.91227	0.0119546	5.61e-11
632	AT5G01820	serine/threonine protein kinase 1	10.5172	11.5068	0.989605	0.0116619	8.86e-08
633	AT5G01830	ARM repeat superfamily protein	6.75686	8.07011	1.31325	0.0373108	5.96e-07
634	AT5G02260	expansin A9	9.5252	10.7498	1.22463	0.00497636	1.31e-07
635	AT5G02290	Protein kinase superfamily protein	10.2366	11.0776	0.841049	0.035128	4.15e-07
636	AT5G02480	HSP20-like chaperones superfamily protein	9.2946	10.1794	0.88484	0.0355203	6.08e-11
637	AT5G02770		6.71094	7.98375	1.27281	0.0172349	6.73e-06
638	AT5G03090		7.83404	8.81583	0.981792	0.017131	7.88e-06
639	AT5G03120		8.54646	9.73503	1.18857	0.00826319	2.33e-06
640	AT5G03360	DC1 domain-containing protein	6.18996	7.04989	0.859929	0.00209014	8.26e-09
641	AT5G03610	GDSL-like Lipase/Acylhydrolase superfamily protein	10.3463	11.1875	0.841249	0.031386	1.16e-07
642	AT5G04550	Protein of unknown function (DUF668)	8.82246	9.62364	0.801172	0.0166342	2.41e-10
643	AT5G04870	calcium dependent protein kinase 1	9.96098	10.9328	0.971863	0.0161498	8.18e-07
644	AT5G04930	aminophospholipid ATPase 1	9.8091	10.7325	0.923364	0.0252946	0.000492301
645	AT5G05090	Homeodomain-like superfamily protein	8.39136	9.30731	0.915949	0.00389964	4.9e-08
646	AT5G05435	other RNA	8.47754	9.41404	0.936501	0.00231779	3.63e-10
647	AT5G06090	glycerol-3-phosphate acyltransferase 7	4.94706	6.21925	1.27219	0.0204494	3.8e-05
648	AT5G06510	nuclear factor Y, subunit A10	7.41844	8.26067	0.842232	0.0211976	0.000511168
649	AT5G06850	C2 calcium/lipid-binding plant phosphoribosyltransferase family protein	6.66574	7.49742	0.831682	0.0177343	4.05e-07
650	AT5G07580	Integrase-type DNA-binding superfamily protein	5.56864	6.33088	0.762243	0.0443004	2.26e-11
651	AT5G07820	Plant calmodulin-binding protein-related	7.85265	8.76325	0.910605	0.0372935	3.23e-05
652	AT5G08150	suppressor of phytochrome b 5	5.87215	7.29887	1.42672	0.0355585	9.03e-06
653	AT5G08240		6.1742	7.20258	1.02838	0.0168793	3.8e-05
654	AT5G08330	TCP family transcription factor	9.26697	10.495	1.22802	0.00632216	4.23e-13
655	AT5G08520	Duplicated homeodomain-like superfamily protein	9.07702	9.86674	0.789715	0.0122358	1.27e-08
656	AT5G08760		8.8095	10.198	1.38846	0.0309884	0.000165352
657	AT5G09330	NAC domain containing protein 82	9.56524	10.5135	0.948225	0.029263	2.42e-07
658	AT5G09462	conserved peptide upstream open reading frame 42	7.37003	8.41547	1.04544	0.00908407	1.24e-10
659	AT5G09805	inflorescence deficient in abscission (IDA)-like 3	5.11405	5.88873	0.774686	0.00232969	6.35e-10
660	AT5G10390	Histone superfamily protein	8.81284	9.77615	0.963316	0.0224651	4.72e-15
661	AT5G10520	ROP binding protein kinases 1	5.97235	7.34216	1.36981	0.028375	5.01e-06
662	AT5G10790	ubiquitin-specific protease 22	7.68086	8.92525	1.24438	0.00592499	5.28e-10
663	AT5G11590	Integrase-type DNA-binding superfamily protein	5.16261	6.03428	0.871669	0.00366102	2.58e-09
664	AT5G11740	arabinogalactan protein 15	14.868	15.7084	0.840476	0.00412593	4.76e-08
665	AT5G11890		8.39645	9.17201	0.775559	0.00398849	1.63e-09
666	AT5G11970	Protein of unknown function (DUF3511)	10.3926	12.0238	1.63121	0.00919799	3.46e-08
667	AT5G12300	Calcium-dependent lipid-binding (CaLB domain) family protein	6.55483	7.59875	1.04391	0.0039505	4.33e-09
668	AT5G12850	CCCH-type zinc finger protein with ARM repeat domain	9.15297	10.3108	1.15784	0.0043402	4.67e-12
669	AT5G13180	NAC domain containing protein 83	5.23382	7.83875	2.60492	0.0130486	8.28e-07
670	AT5G13580	ABC-2 type transporter family protein	8.0993	9.15067	1.05138	0.0247613	4.06e-05
671	AT5G13760	Plasma-membrane choline transporter family protein	8.15827	9.15545	0.99718	0.0302153	9.62e-07
672	AT5G13900	Bifunctional inhibitor/lipid-transfer protein/seed storage 2S albumin superfamily protein	7.5779	8.40381	0.825908	0.00823459	3.18e-06
673	AT5G14110	Protein of unknown function (DUF 3339)	5.19067	6.19951	1.00884	0.0123947	4.88e-08
674	AT5G14330		11.6121	12.5153	0.903226	0.00764049	6.91e-06
675	AT5G14480	beta-1,4-N-acetylglucosaminyltransferase family protein	7.47161	8.24629	0.774677	0.0117932	1.68e-07
676	AT5G14920	Gibberellin-regulated family protein	12.0797	13.3749	1.29521	0.0043277	1.16e-07
677	AT5G15210	homeobox protein 30	6.52737	7.86893	1.34156	0.00254572	8.95e-12
678	AT5G15490	UDP-glucose 6-dehydrogenase family protein	10.3648	11.1766	0.81172	0.0489947	5.56e-09
679	AT5G16250		11.1372	11.9087	0.771522	0.0140586	3.7e-10
680	AT5G16910	cellulose-synthase like D2	6.79833	8.36459	1.56626	0.0440466	8.14e-06
681	AT5G17640	Protein of unknown function (DUF1005)	9.11049	9.90255	0.792063	0.0423969	9.62e-09
682	AT5G17910		9.01461	9.89676	0.88215	0.0136191	2.07e-08
683	AT5G18060	SAUR-like auxin-responsive protein family	7.00161	8.2405	1.23889	0.0317741	0.000130367
684	AT5G18120	APR-like 7	9.96957	10.763	0.793389	0.0135479	2.08e-06
685	AT5G18500	Protein kinase superfamily protein	9.50819	10.507	0.998833	0.00424768	3.25e-11
686	AT5G18690	arabinogalactan protein 25	8.10038	9.45995	1.35958	0.000200183	3.44e-09
687	AT5G18860	inosine-uridine preferring nucleoside hydrolase family protein	5.92046	7.3169	1.39644	0.0223319	3.89e-06
688	AT5G19120	Eukaryotic aspartyl protease family protein	9.6153	10.4297	0.81441	0.0144182	3.25e-13
689	AT5G19230	Glycoprotein membrane precursor GPI-anchored	8.86867	9.90318	1.03451	0.0242719	9.02e-05
690	AT5G19260	Protein of unknown function (DUF3049)	8.50882	9.27115	0.762325	0.00146134	7.02e-14
691	AT5G19770	tubulin alpha-3	7.15847	7.9325	0.774032	0.00104251	1.27e-06
692	AT5G20700	Protein of unknown function (DUF581)	9.60025	10.995	1.39477	0.0388029	3.11e-09
693	AT5G20710	beta-galactosidase 7	5.12223	5.96226	0.84003	0.0360604	0.000100924
694	AT5G20885	RING/U-box superfamily protein	8.45862	9.59214	1.13352	0.00314827	6.33e-14
695	AT5G22220	E2F transcription factor 1	6.04919	6.82708	0.777891	0.00600374	2.78e-06
696	AT5G23460		7.76508	9.60516	1.84008	0.0219484	1.79e-09
697	AT5G24313		6.24842	7.1385	0.890087	0.0316952	7.94e-06
698	AT5G24590	TCV-interacting protein	10.7943	11.5924	0.798033	0.0274114	1.27e-09
699	AT5G24655	response to low sulfur 4	5.71846	7.32754	1.60909	0.0337598	4.36e-08
700	AT5G24660	response to low sulfur 2	12.3982	13.1593	0.761008	0.0327917	3.54e-12
701	AT5G25050	Major facilitator superfamily protein	6.6879	7.84317	1.15527	0.0250259	1e-05
702	AT5G25350	EIN3-binding F box protein 2	11.1454	12.6878	1.54239	0.0227755	1.71e-07
703	AT5G25540	CTC-interacting domain 6	8.65461	9.48846	0.833842	0.0214359	1.7e-07
704	AT5G25757	RNA polymerase I-associated factor PAF67	10.0345	10.9117	0.877159	0.00587255	3.52e-07
705	AT5G26270		7.97023	9.22408	1.25385	0.0175936	2.19e-10
706	AT5G26360	TCP-1/cpn60 chaperonin family protein	5.62625	9.50623	3.87997	0.00799894	7.14e-09
707	AT5G26570	catalytics;carbohydrate kinases;phosphoglucan, water dikinases	9.53581	10.4903	0.954462	0.00555575	1.22e-08
708	AT5G26790		5.08112	7.02838	1.94726	0.0094434	7.74e-11
709	AT5G27420	carbon/nitrogen insensitive 1	6.052	8.12193	2.06993	0.0446443	0.000187096
710	AT5G27700	Ribosomal protein S21e	9.81708	10.6284	0.81135	0.0226055	6.58e-11
711	AT5G28520	Mannose-binding lectin superfamily protein	4.93881	6.09313	1.15432	0.0481259	1.99e-08
712	AT5G28630	glycine-rich protein	6.84973	8.44105	1.59132	0.0232453	1.86e-05
713	AT5G28913	transposable element gene	7.04373	9.12642	2.08268	0.00209457	6.97e-13
714	AT5G35732		8.73628	9.61892	0.882642	0.016844	2.14e-05
715	AT5G35735	Auxin-responsive family protein	10.7301	13.2468	2.5167	0.0392896	1.92e-06
716	AT5G35870		6.8669	7.65299	0.786092	0.0439355	1.37e-07
717	AT5G35940	Mannose-binding lectin superfamily protein	7.30914	8.68789	1.37875	0.00143214	0.000173642
718	AT5G36270		7.09212	8.3433	1.25118	0.0464528	1.06e-06
719	AT5G36920		5.77378	7.15209	1.37831	0.00553681	2.75e-05
720	AT5G36925		5.87011	7.55399	1.68388	0.00194206	9.38e-06
721	AT5G37478	TPX2 (targeting protein for Xklp2) protein family	5.47206	6.28161	0.809545	0.00126877	0.000259808
722	AT5G37990	S-adenosyl-L-methionine-dependent methyltransferases superfamily protein	7.54713	8.4116	0.864466	0.0154408	9.12e-07
723	AT5G38005	other RNA	7.44755	8.39682	0.949273	0.0185718	1.46e-07
724	AT5G38210	Protein kinase family protein	6.53831	7.91464	1.37633	0.047407	1.21e-08
725	AT5G38420	Ribulose bisphosphate carboxylase (small chain) family protein	11.6327	12.7772	1.14453	0.024167	2.45e-09
726	AT5G38910	RmlC-like cupins superfamily protein	5.09723	7.80943	2.71219	0.00693562	0.000399525
727	AT5G38990	Malectin/receptor-like protein kinase family protein	10.2316	11.1156	0.884021	0.00448267	1.92e-07
728	AT5G39050	HXXXD-type acyl-transferase family protein	9.73414	12.2266	2.49245	0.0464752	3.62e-07
729	AT5G39180	RmlC-like cupins superfamily protein	6.31112	8.22801	1.91689	0.0240486	2.98e-05
730	AT5G39740	ribosomal protein L5 B	9.99148	11.2154	1.22394	0.0373333	8.1e-08
731	AT5G39860	basic helix-loop-helix (bHLH) DNA-binding family protein	7.8459	9.356	1.51011	0.0136509	2.41e-10
732	AT5G39990	Core-2/I-branching beta-1,6-N-acetylglucosaminyltransferase family protein	8.14115	9.01995	0.878804	0.0202082	1.36e-11
733	AT5G40170	receptor like protein 54	9.55787	10.4529	0.895046	0.0389586	1.54e-09
734	AT5G40460		7.49499	9.87652	2.38153	0.033889	2.39e-06
735	AT5G40942		5.12283	6.34063	1.2178	0.00165527	2.92e-11
736	AT5G40960	Protein of unknown function (DUF 3339)	7.98958	9.15699	1.16741	0.0415681	3.07e-05
737	AT5G41040	HXXXD-type acyl-transferase family protein	7.27072	8.30058	1.02986	0.0257438	2.36e-08
738	AT5G41410	POX (plant homeobox) family protein	6.5537	7.43216	0.87846	0.0313938	2.09e-08
739	AT5G41770	crooked neck protein, putative / cell cycle protein, putative	7.6184	8.58797	0.969577	0.0425425	2.09e-06
740	AT5G42200	RING/U-box superfamily protein	9.1886	10.7523	1.56368	0.00588819	1.88e-05
741	AT5G42870	phosphatidic acid phosphohydrolase 2	5.72876	6.4979	0.769136	0.00179139	8.7e-06
742	AT5G43320	casein kinase I-like 8	12.19	13.2972	1.10727	0.0247691	1.02e-06
743	AT5G44020	HAD superfamily, subfamily IIIB acid phosphatase	8.45122	9.51916	1.06793	0.031533	0.000119873
744	AT5G44190	GOLDEN2-like 2	11.3273	12.2668	0.939523	0.00730941	2.15e-07
745	AT5G44260	Zinc finger C-x8-C-x5-C-x3-H type family protein	8.06691	8.93166	0.864751	0.00837203	2.88e-08
746	AT5G44400	FAD-binding Berberine family protein	8.09212	8.90237	0.810254	0.020097	3.61e-09
747	AT5G44568		7.87051	10.0857	2.21515	0.0143894	2.74e-06
748	AT5G44582		8.4978	9.34387	0.846075	0.0456302	0.00033874
749	AT5G44610	microtubule-associated protein 18	11.1132	11.96	0.84681	0.00961104	0.00087042
750	AT5G45070	phloem protein 2-A8	7.03618	8.15294	1.11676	0.0451966	1.19e-10
751	AT5G45095		6.84616	7.73147	0.88531	0.0191977	9.52e-11
752	AT5G45710	winged-helix DNA-binding transcription factor family protein	8.30462	9.17343	0.868809	0.0242609	5.65e-08
753	AT5G45820	CBL-interacting protein kinase 20	8.00245	8.96853	0.966074	0.0147339	4.45e-11
754	AT5G45830	delay of germination 1	5.14646	6.14023	0.993769	0.032575	6.38e-07
755	AT5G46110	Glucose-6-phosphate/phosphate translocator-related	10.5971	12.4436	1.84649	0.022974	2.15e-08
756	AT5G46115		5.17224	6.17812	1.00587	0.0175337	1.24e-05
757	AT5G46140	Protein of unknown function (DUF295)	6.87174	7.70455	0.832812	0.0437196	5.49e-07
758	AT5G46330	Leucine-rich receptor-like protein kinase family protein	7.56126	8.88374	1.32247	0.0122484	7.82e-11
759	AT5G46450	Disease resistance protein (TIR-NBS-LRR class) family	7.57241	8.36836	0.795945	0.031409	1.02e-07
760	AT5G46780	VQ motif-containing protein	9.66819	11.2317	1.56347	0.014024	5.38e-09
761	AT5G46790	PYR1-like 1	8.03314	9.06043	1.0273	0.0129672	5.24e-07
762	AT5G47070	Protein kinase superfamily protein	9.61982	11.0685	1.44871	0.0332757	9.68e-07
763	AT5G47140	GATA transcription factor 27	6.82517	7.97718	1.15201	0.038008	1.85e-05
764	AT5G48385	FRIGIDA-like protein	11.5367	12.4751	0.938408	0.00710836	1.13e-09
765	AT5G48430	Eukaryotic aspartyl protease family protein	6.00161	7.52292	1.52132	0.0160093	1.31e-06
766	AT5G49450	basic leucine-zipper 1	10.78	12.4523	1.67233	0.0176026	3.41e-08
767	AT5G49460	ATP citrate lyase subunit B 2	6.81056	8.52739	1.71683	0.0134185	8.39e-07
768	AT5G49610	F-box family protein	6.09607	7.35426	1.2582	0.0066492	1.94e-12
769	AT5G50150	Protein of Unknown Function (DUF239)	8.43587	9.29522	0.859352	0.00310934	2.75e-08
770	AT5G50200	nitrate transmembrane transporters	10.354	11.3893	1.03527	0.00345014	2.51e-09
771	AT5G50335		9.35002	10.5748	1.22481	0.00881408	1.16e-05
772	AT5G50420	O-fucosyltransferase family protein	5.93028	6.98961	1.05933	0.0288816	1.04e-06
773	AT5G50570	Squamosa promoter-binding protein-like (SBP domain) transcription factor family protein	9.10267	10.5195	1.41686	0.00558025	1.08e-10
774	AT5G50670	Squamosa promoter-binding protein-like (SBP domain) transcription factor family protein	9.20413	10.5503	1.34621	0.00433045	4.46e-09
775	AT5G50760	SAUR-like auxin-responsive protein family	7.70908	8.79592	1.08685	0.0105281	2.3e-08
776	AT5G52050	MATE efflux family protein	6.6514	7.91524	1.26384	0.0499399	6.87e-09
777	AT5G52882	P-loop containing nucleoside triphosphate hydrolases superfamily protein	6.95738	7.9067	0.949321	0.0386445	1.47e-09
778	AT5G52990	SNARE-like superfamily protein	5.56704	6.43738	0.87034	0.0273626	2.94e-08
779	AT5G53140	Protein phosphatase 2C family protein	9.40473	10.6197	1.21499	0.0172622	5.29e-10
780	AT5G53480	ARM repeat superfamily protein	7.94771	9.55945	1.61174	0.000893183	1.75e-10
781	AT5G53590	SAUR-like auxin-responsive protein family	7.41375	8.83952	1.42577	0.0177507	8.23e-07
782	AT5G53880		10.3903	11.6851	1.29482	0.0283563	1.4e-07
783	AT5G54145		7.62814	8.68202	1.05388	0.00766883	6.79e-13
784	AT5G54510	Auxin-responsive GH3 family protein	9.79307	11.0806	1.28751	0.00559153	3.38e-08
785	AT5G55050	GDSL-like Lipase/Acylhydrolase superfamily protein	5.2566	6.27507	1.01847	0.00315307	0.000112059
786	AT5G56230	prenylated RAB acceptor 1.G2	6.06776	7.69387	1.6261	0.00783295	1.96e-08
787	AT5G56250	hapless 8	7.81498	9.0575	1.24253	0.01218	1.22e-09
788	AT5G56340	RING/U-box superfamily protein	8.75683	9.60236	0.845535	0.0213959	2.02e-05
789	AT5G56747	transposable element gene	7.90474	8.90125	0.99651	0.0345116	4.71e-13
790	AT5G56860	GATA type zinc finger transcription factor family protein	8.17552	9.00405	0.828529	0.000390753	1.02e-08
791	AT5G56960	basic helix-loop-helix (bHLH) DNA-binding family protein	5.22391	7.41014	2.18623	0.042076	3.57e-06
792	AT5G57220	cytochrome P450, family 81, subfamily F, polypeptide 2	7.80077	11.1148	3.31398	0.0330458	3.95e-06
793	AT5G57530	xyloglucan endotransglucosylase/hydrolase 12	6.33301	7.86385	1.53084	0.034563	1.26e-05
794	AT5G57760		6.38638	8.363	1.97662	0.00443546	5.72e-11
795	AT5G58150	Leucine-rich repeat protein kinase family protein	6.32841	7.12306	0.794646	0.00840528	1.06e-13
796	AT5G58900	Homeodomain-like transcriptional regulator	8.41458	9.88008	1.4655	0.0132928	4.53e-08
797	AT5G59510	ROTUNDIFOLIA like 5	5.69136	6.68076	0.989399	0.0413623	2.9e-05
798	AT5G59550	zinc finger (C3HC4-type RING finger) family protein	9.97724	11.5476	1.57032	0.0327215	4.18e-06
799	AT5G59840	Ras-related small GTP-binding family protein	9.30195	10.0773	0.775321	0.0334555	0.000241185
800	AT5G60020	laccase 17	7.9861	9.2556	1.2695	0.0042217	3.35e-07
801	AT5G60490	FASCICLIN-like arabinogalactan-protein 12	7.8648	9.24091	1.37611	0.000448591	2.28e-10
802	AT5G60570	Galactose oxidase/kelch repeat superfamily protein	9.79078	11.1571	1.36633	0.0164811	5.85e-11
803	AT5G60680	Protein of unknown function, DUF584	11.244	12.0762	0.832222	0.0493884	2.45e-05
804	AT5G60710	Zinc finger (C3HC4-type RING finger) family protein	8.52626	9.81908	1.29283	0.00570304	5.93e-08
805	AT5G61010	exocyst subunit exo70 family protein E2	7.12572	9.04305	1.91733	0.0119087	1.31e-09
806	AT5G61350	Protein kinase superfamily protein	5.46171	6.26788	0.806169	0.0305869	0.000724054
807	AT5G61560	U-box domain-containing protein kinase family protein	7.21347	9.15531	1.94184	0.0495588	0.000325617
808	AT5G61780	TUDOR-SN protein 2	9.25002	10.5038	1.25373	0.0185523	5.18e-13
809	AT5G61790	calnexin 1	11.2484	12.0462	0.797831	0.0484904	4.3e-05
810	AT5G62020	heat shock transcription factor B2A	7.27699	9.86551	2.58852	0.0253497	5.11e-09
811	AT5G62150	peptidoglycan-binding LysM domain-containing protein	7.38855	9.02282	1.63427	0.0191371	2.2e-09
812	AT5G62700	tubulin beta chain 3	7.00186	7.81415	0.812291	0.0355199	1.33e-05
813	AT5G62900		8.18303	9.23046	1.04743	0.00980461	1.9e-09
814	AT5G64090		10.394	11.1501	0.756049	0.0225385	5.86e-06
815	AT5G64120	Peroxidase superfamily protein	10.5357	12.0226	1.48691	0.0420112	1.48e-07
816	AT5G64342	conserved peptide upstream open reading frame 39	8.92949	9.75593	0.826434	0.0245834	1.77e-10
817	AT5G64552	conserved peptide upstream open reading frame 22	7.54959	8.46493	0.915342	0.00832293	9.02e-09
818	AT5G64620	cell wall / vacuolar inhibitor of fructosidase 2	8.82244	9.84277	1.02034	0.0458286	2.86e-09
819	AT5G64890	elicitor peptide 2 precursor	4.83562	5.80376	0.968138	0.017022	6.1e-06
820	AT5G65080	K-box region and MADS-box transcription factor family protein	5.27371	6.84838	1.57468	0.00736545	3.71e-06
821	AT5G65390	arabinogalactan protein 7	12.1507	13.314	1.16329	0.0270139	2.66e-05
822	AT5G65495		9.06987	10.1719	1.10205	0.0417911	3.08e-05
823	AT5G66320	GATA transcription factor 5	8.44616	10.4778	2.03165	0.0103471	6.48e-09
824	AT5G66631	Tetratricopeptide repeat (TPR)-like superfamily protein	6.41891	7.41243	0.993521	0.00968929	7.15e-05
825	AT5G66770	GRAS family transcription factor	5.24188	6.67834	1.43646	0.0289447	1.62e-10
826	AT5G66790	Protein kinase superfamily protein	6.1816	7.07438	0.892776	0.0332646	0.000616069
827	AT5G66800		6.06863	7.14269	1.07407	0.00510691	6.46e-09
828	AT5G66870	ASYMMETRIC LEAVES 2-like 1	5.59901	6.35989	0.760883	0.0271698	1.33e-07
829	AT5G67420	LOB domain-containing protein 37	10.9268	12.1936	1.26673	0.0104906	7.94e-10
830	AT5G67450	zinc-finger protein 1	5.14388	6.0733	0.929427	0.00380018	8.31e-08
a) mRNA expression was analyzed using Aligent Arabidopsis custom microarray (GEO array platform: GPL19830) as described in Materials and Methods.
The following genes are listed: 1) Log2 (UBP1b ox/Venus)>0.7; 2) p-value<0.15; 3) FDR <0.1.
b) Average of log2 values (signal intensity data) under heat stress condition.

## Sheet: Table S5
Supplementary table S5. List of 26 genesa) whose mRNA are heat-inducible and mRNA accumulation is higher in UBP1b ox compared with Venus under heat stress
	AGI code	Description	Heat stress		mRNA ratio	p-value	Venus		mRNA ratio	p-value	FDR
			Venus b)	UBP1b ox b)	(UBP1b ox/Venus)		Non-stress b)	Heat stress b)	(heat stress/non-stress)
1	AT2G20720	Pentatricopeptide repeat (PPR) superfamily protein	9.94606	10.7693	1.69906	0.0265059	7.76526	9.94606	0.825625	0.00155094	1.10328e-07
2	AT5G35870		6.8669	7.65299	1.07401	0.0383642	5.64745	6.8669	0.914936	0.0240353	0.000457073
3	AT1G69850	nitrate transporter 1:2	9.4244	10.369	1.26562	0.031207	8.49434	9.4244	2.82966	3.58976e-05	4.42798e-08
4	AT5G46140	Protein of unknown function (DUF295)	6.87174	7.70455	0.948712	0.0374081	5.74921	6.87174	0.800292	0.0245985	0.000191544
5	AT5G35735	Auxin-responsive family protein	10.7301	13.2468	0.877883	0.031005	9.84661	10.7301	0.841283	0.00213941	6.50041e-08
6	AT1G13520	Protein of unknown function (DUF1262)	8.09062	9.16463	0.850874	0.0352873	7.17568	8.09062	1.19185	0.0128606	7.92921e-10
7	AT4G21323	Subtilase family protein	8.47575	9.98268	0.782852	0.00210534	5.37429	8.47575	3.56123	4.06556e-05	5.02694e-15
8	AT1G15125	S-adenosyl-L-methionine-dependent methyltransferases superfamily protein	6.62096	7.56967	1.44459	0.0135798	5.82067	6.62096	1.7936	0.00613626	1.73783e-12
9	AT1G53610		7.317	8.16787	1.01746	0.0303432	6.12514	7.317	1.43749	0.000394463	2.64216e-10
10	AT3G13520	arabinogalactan protein 12	15.5291	16.4878	0.944551	0.043823	14.6528	15.5291	0.930066	0.00542115	1.10846e-12
11	AT1G14200	RING/U-box superfamily protein	15.6099	16.8755	0.791545	0.0255865	12.7802	15.6099	5.47732	2.42012e-05	2.30389e-14
12	AT1G33140	Ribosomal protein L6 family	9.72249	10.6004	0.928415	0.0306134	8.88121	9.72249	2.10606	0.000840603	1.24744e-11
13	AT2G14880	SWIB/MDM2 domain superfamily protein	8.42883	9.35724	0.823188	0.046229	6.32277	8.42883	2.18081	0.000354425	1.37264e-11
14	AT1G63840	RING/U-box superfamily protein	11.9992	13.0167	1.8033	0.0264317	10.5618	11.9992	2.7441	0.00053937	6.19445e-11
15	AT1G11175	other RNA	10.4073	12.1063	1.45624	0.00709888	9.58165	10.4073	1.76045	4.25084e-05	1.88631e-09
16	AT2G27580	A20/AN1-like zinc finger family protein (AtSAP3)	11.0189	12.8222	0.924414	0.0127027	8.27478	11.0189	0.933586	0.00405014	6.42498e-07
17	AT3G09630	Ribosomal protein L4/L1 family	8.5629	10.4736	1.91067	0.025932	7.76157	8.5629	0.801333	0.000321399	1.3806e-07
18	AT1G72416	Chaperone DnaJ-domain superfamily protein	11.3689	12.1604	0.934183	0.00785022	5.89155	11.3689	1.38598	0.000694597	7.58798e-12
19	AT5G62020	heat shock transcription factor B2A	7.27699	9.86551	0.958735	0.0341091	5.73296	7.27699	0.87627	0.00646285	6.16361e-07
20	AT3G60600	vesicle associated protein	7.86506	8.89481	1.18432	0.000834166	7.03841	7.86506	0.903859	0.00912487	7.40583e-09
21	AT1G58561	transposable element gene	9.84892	11.2935	1.02975	0.023975	8.05533	9.84892	0.826645	0.00669735	1.62633e-06
22	AT2G37750		12.8164	13.7408	1.50693	0.038046	11.8828	12.8164	3.10146	0.00171378	1.47988e-12
23	AT3G13310	Chaperone DnaJ-domain superfamily protein	13.6439	14.5781	2.5167	0.0392896	12.2579	13.6439	0.883493	0.00543166	1.91705e-06
24	AT2G34500	cytochrome P450, family 710, subfamily A, polypeptide 1	9.38807	10.8443	0.786092	0.0439355	7.62763	9.38807	1.21944	0.000957217	1.37485e-07
25	AT1G56300	Chaperone DnaJ-domain superfamily protein	10.7461	11.5289	0.832812	0.0437196	7.18485	10.7461	1.12253	0.00108254	5.48681e-07
26	AT3G28857	basic helix-loop-helix (bHLH) DNA-binding family protein	7.20944	8.39376	2.58852	0.0253497	6.30558	7.20944	1.54403	0.000220275	5.11259e-09
a) mRNA expression was analyzed using Aligent Arabidopsis custom microarray (GEO array platform: GPL19830) as described in Materials and Methods.
The following genes are listed 1) Log2 (UBP1b ox heat/Venus heat)>0.7; 2) Log2 (Venus non-stress/Venus heat stress)>0.7; 3) p-value <0.15; 4) FDR<0.1
b) Average of log2 values (signal intensity data) under non-stress and heat stress condition.

## Sheet: Table S6
Supplementary table S6. List of 1981 heat-inducible genesa) in control plant
	AGI code	Description	Venus		mRNA ratio	p-value	FDR
			Non-stress b)	Heat stress b)	(heat stress/non-stress)
1	AT1G01130		8.80835	9.92687	1.11852	1.20749e-05	1.34725e-07
2	AT1G01140	CBL-interacting protein kinase 9	8.9533	9.96553	1.01223	0.00198092	5.26057e-05
3	AT1G01170	Protein of unknown function (DUF1138)	8.81498	9.70237	0.887383	4.42009e-05	4.63299e-09
4	AT1G01710	Acyl-CoA thioesterase family protein	7.78038	9.22807	1.44769	0.00092601	1.79299e-09
5	AT1G01720	NAC (No Apical Meristem) domain transcriptional regulator superfamily protein	9.66482	13.7827	4.11785	0.00064974	5.45841e-15
6	AT1G01830	ARM repeat superfamily protein	7.1213	9.60771	2.48641	3.55549e-05	2.29069e-15
7	AT1G01940	Cyclophilin-like peptidyl-prolyl cis-trans isomerase family protein	9.65595	12.558	2.90208	3.76667e-05	2.77469e-14
8	AT1G02000	UDP-D-glucuronate 4-epimerase 2	7.55079	8.37724	0.826446	0.00541633	0.000223196
9	AT1G02090	Proteasome component (PCI) domain protein	10.099	12.1634	2.06448	0.00217805	4.48634e-12
10	AT1G02290		9.98769	10.7608	0.77309	5.58888e-05	6.25201e-09
11	AT1G02590	Aldehyde oxidase/xanthine dehydrogenase, molybdopterin binding protein	5.13562	7.3988	2.26317	1.23684e-05	1.03438e-10
12	AT1G02680	TBP-associated factor 13	7.66178	8.66704	1.00526	0.00287209	4.94371e-07
13	AT1G02700		5.22518	9.37828	4.1531	0.000125714	5.55489e-16
14	AT1G02860	SPX (SYG1/Pho81/XPR1) domain-containing protein	9.45992	10.4826	1.02264	0.00231639	1.37087e-11
15	AT1G02890	AAA-type ATPase family protein	7.00996	8.07808	1.06812	0.00152908	1.59781e-10
16	AT1G02920	glutathione S-transferase 7	10.5886	11.8123	1.22372	0.0223789	0.000117187
17	AT1G02960		7.43922	8.28174	0.84252	0.0129597	4.94727e-07
18	AT1G02980	cullin 2	5.25891	9.46309	4.20418	8.91766e-05	1.49815e-12
19	AT1G03070	Bax inhibitor-1 family protein	7.37428	16.1384	8.76416	7.88399e-06	4.27228e-21
20	AT1G03180		6.61515	8.2919	1.67674	4.0118e-06	2.96533e-12
21	AT1G03470	Kinase interacting (KIP1-like) family protein	8.2024	9.11596	0.913555	0.00123358	6.4122e-07
22	AT1G03743	snoRNA	8.94225	9.87292	0.930667	0.000665512	5.21615e-14
23	AT1G03746	snoRNA	8.05031	9.03703	0.986725	0.0160381	5.12894e-08
24	AT1G03850	Glutaredoxin family protein	10.4503	12.2352	1.78488	0.00273355	2.77924e-06
25	AT1G03860	prohibitin 2	13.052	13.811	0.759027	0.000190154	7.12705e-10
26	AT1G03905	P-loop containing nucleoside triphosphate hydrolases superfamily protein	7.85362	8.74792	0.8943	0.00106721	2.08886e-09
27	AT1G03970	G-box binding factor 4	10.4442	11.7458	1.30158	0.00137869	6.49823e-12
28	AT1G04130	Tetratricopeptide repeat (TPR)-like superfamily protein	8.40477	11.1181	2.71337	6.66997e-05	4.08026e-16
29	AT1G04180	YUCCA 9	6.1811	7.66447	1.48336	0.00032185	1.48382e-07
30	AT1G04570	Major facilitator superfamily protein	5.81838	8.70932	2.89094	0.00169688	9.96875e-13
31	AT1G04750	vesicle-associated membrane protein 721	9.12855	10.2242	1.09567	0.000610449	1.62452e-08
32	AT1G04960	Protein of unknown function (DUF1664)	6.36455	7.34917	0.984616	0.0090776	9.81324e-06
33	AT1G04980	PDI-like 2-2	5.97864	7.2656	1.28697	0.000912004	2.82294e-10
34	AT1G05010	ethylene-forming enzyme	8.8036	9.62071	0.817113	0.00191726	5.60565e-06
35	AT1G05100	mitogen-activated protein kinase kinase kinase 18	6.51166	9.6394	3.12774	0.0015627	1.34874e-07
36	AT1G05170	Galactosyltransferase family protein	6.398	8.13224	1.73423	3.73132e-05	4.96796e-11
37	AT1G05210	Transmembrane protein 97, predicted	8.88968	9.7607	0.871016	0.000343347	5.36233e-10
38	AT1G05300	zinc transporter 5 precursor	7.3705	8.18456	0.814064	0.0056121	0.000130619
39	AT1G05340		8.73301	10.3094	1.57641	0.00026818	2.41109e-08
40	AT1G05575		7.54343	9.41497	1.87153	4.54759e-05	3.0192e-06
41	AT1G05970	RNA-binding (RRM/RBD/RNP motifs) family protein	9.11636	10.3121	1.19576	0.00223107	1.21868e-07
42	AT1G06002		6.42587	7.74484	1.31897	0.021647	6.39933e-06
43	AT1G06200	Peptidase S24/S26A/S26B/S26C family protein	10.0607	10.947	0.88632	0.000199412	2.34826e-10
44	AT1G06210	ENTH/VHS/GAT family protein	9.43786	10.2813	0.843389	0.00407798	3.89259e-08
45	AT1G06400	Ras-related small GTP-binding family protein	8.91576	9.90994	0.994185	0.00024301	1.45817e-12
46	AT1G06620	2-oxoglutarate (2OG) and Fe(II)-dependent oxygenase superfamily protein	8.06696	8.93233	0.86537	0.0147696	0.000135873
47	AT1G07330		5.0619	7.0391	1.9772	0.000793239	9.14145e-11
48	AT1G07350	RNA-binding (RRM/RBD/RNP motifs) family protein	7.95222	13.4446	5.4924	5.51347e-07	2.36236e-16
49	AT1G07400	HSP20-like chaperones superfamily protein	10.0587	18.6129	8.5542	0.000562635	1.62016e-10
50	AT1G07410	RAB GTPase homolog A2B	6.73046	9.67948	2.94901	0.000335755	1.3315e-10
51	AT1G07430	highly ABA-induced PP2C gene 2	7.82423	9.44023	1.616	0.00450231	1.17922e-06
52	AT1G07490	ROTUNDIFOLIA like 3	8.98322	9.87075	0.887526	0.00661438	3.46201e-08
53	AT1G07500		6.7101	12.7488	6.03874	2.46618e-06	2.48424e-19
54	AT1G07530	SCARECROW-like 14	10.1183	10.9096	0.791357	0.000279063	2.10674e-08
55	AT1G07590	Tetratricopeptide repeat (TPR)-like superfamily protein	7.62561	9.48158	1.85596	7.40445e-05	1.16143e-08
56	AT1G07670	endomembrane-type CA-ATPase 4	8.03155	9.45474	1.4232	0.00575179	2.49354e-11
57	AT1G07728	other RNA	10.0072	10.8685	0.861258	0.00823062	3.41084e-09
58	AT1G07850	Protein of unknown function (DUF604)	5.33134	6.20955	0.878211	0.000414433	1.42912e-08
59	AT1G07900	LOB domain-containing protein 1	6.24836	7.55074	1.30238	0.0128186	1.18304e-05
60	AT1G08115	snRNA	13.0474	14.0879	1.04045	0.00334808	5.97761e-07
61	AT1G08125	S-adenosyl-L-methionine-dependent methyltransferases superfamily protein	8.52045	9.28125	0.760803	0.00174327	1.69784e-08
62	AT1G08320	bZIP transcription factor family protein	8.76775	9.7405	0.972752	0.00201234	5.31485e-07
63	AT1G08460	histone deacetylase 8	9.38776	11.6794	2.29165	0.000299949	2.48553e-10
64	AT1G08570	atypical CYS HIS rich thioredoxin 4	13.0654	14.3192	1.25383	0.00692783	2.37405e-08
65	AT1G08650	phosphoenolpyruvate carboxylase kinase 1	9.19689	10.7527	1.55579	0.000360365	1.07582e-12
66	AT1G08720	Protein kinase superfamily protein	8.35876	9.21541	0.856657	0.00302689	1.6551e-10
67	AT1G08790	Protein of unknown function (DUF1685)	8.7811	10.1795	1.39843	0.00547766	2.52235e-09
68	AT1G08910	zinc ion binding;zinc ion binding	7.48783	8.49072	1.00289	0.00123155	7.27158e-06
69	AT1G08940	Phosphoglycerate mutase family protein	9.37048	10.2491	0.878588	0.000884392	3.19376e-07
70	AT1G09070	soybean gene regulated by cold-2	10.6599	11.6664	1.00656	0.00347245	1.96381e-05
71	AT1G09140	SERINE-ARGININE PROTEIN 30	10.5409	13.8546	3.31365	3.8491e-05	3.03812e-16
72	AT1G09157	Protein of unknown function (DUF679)	5.22838	5.99525	0.766863	0.0225088	0.000132276
73	AT1G09230	RNA-binding (RRM/RBD/RNP motifs) family protein	9.0511	10.0117	0.960563	0.00151424	2.7678e-07
74	AT1G09415	NIM1-interacting 3	8.69644	9.50507	0.808635	0.00063635	1.64492e-07
75	AT1G09850	xylem bark cysteine peptidase 3	8.37935	9.78666	1.40731	0.000164777	4.02639e-12
76	AT1G09950	RESPONSE TO ABA AND SALT 1	5.56554	6.96316	1.39762	0.00421497	0.000106424
77	AT1G10040	alpha/beta-Hydrolases superfamily protein	6.77551	8.04169	1.26618	0.00168524	1.5611e-07
78	AT1G10050	glycosyl hydrolase family 10 protein / carbohydrate-binding domain-containing protein	8.85816	11.5993	2.74117	2.19124e-05	4.41836e-17
79	AT1G10090	Early-responsive to dehydration stress protein (ERD4)	8.82151	9.64346	0.821954	0.000432787	3.03528e-09
80	AT1G10155	phloem protein 2-A10	6.28274	7.10705	0.824311	0.00314802	3.09319e-08
81	AT1G10220		5.25445	6.24566	0.991218	0.0286487	1.95035e-05
82	AT1G10230	SKP1-like 18	10.8402	13.2045	2.3643	5.46465e-05	1.48715e-16
83	AT1G10380	Putative membrane lipoprotein	7.20648	8.07083	0.864355	0.000390971	3.4399e-07
84	AT1G10630	ADP-ribosylation factor A1F	6.34082	7.40145	1.06063	0.00161403	7.49086e-07
85	AT1G10970	zinc transporter 4 precursor	7.01765	8.81127	1.79361	1.67666e-05	1.11987e-12
86	AT1G11000	Seven transmembrane MLO family protein	9.96175	11.2806	1.31888	0.000610311	3.76225e-10
87	AT1G11100	SNF2 domain-containing protein / helicase domain-containing protein / zinc finger protein-related	5.14541	6.75076	1.60535	0.000101944	5.28481e-09
88	AT1G11175	other RNA	9.58165	10.4073	0.825625	0.00155094	1.10328e-07
89	AT1G11265	transposable element gene	4.87575	8.46611	3.59035	0.000370158	1.04075e-06
90	AT1G11320		8.69604	9.72508	1.02903	0.00238849	6.17265e-14
91	AT1G11592	other RNA	7.19913	9.18413	1.985	0.00328347	5.79473e-14
92	AT1G11660	heat shock protein 70 (Hsp 70) family protein	9.86654	12.4183	2.55173	0.000154188	3.17696e-16
93	AT1G11880	transferases, transferring hexosyl groups	7.96195	9.00671	1.04475	6.55112e-05	1.45886e-09
94	AT1G11960	ERD (early-responsive to dehydration stress) family protein	8.00275	8.90868	0.90593	0.000624869	0.000130235
95	AT1G12010	2-oxoglutarate (2OG) and Fe(II)-dependent oxygenase superfamily protein	9.20456	10.1194	0.914859	0.0147603	1.34004e-08
96	AT1G12050	fumarylacetoacetase, putative	6.94853	8.10901	1.16049	0.000205531	9.84613e-11
97	AT1G12060	BCL-2-associated athanogene 5	8.42179	10.7524	2.33066	0.000448241	2.11726e-14
98	AT1G12064		5.59695	9.51365	3.9167	0.00157901	4.85612e-13
99	AT1G12410	CLP protease proteolytic subunit 2	9.01283	9.89416	0.881335	0.000365005	5.51458e-10
100	AT1G12650		10.7297	12.1177	1.38808	0.000511599	6.30043e-15
101	AT1G12710	phloem protein 2-A12	8.74343	10.1818	1.4384	0.00031735	8.06341e-10
102	AT1G12740	cytochrome P450, family 87, subfamily A, polypeptide 2	7.41567	8.55215	1.13648	0.0083443	3.02927e-07
103	AT1G12910	Transducin/WD40 repeat-like superfamily protein	6.83544	7.68837	0.852925	0.000186008	8.82459e-06
104	AT1G13080	cytochrome P450, family 71, subfamily B, polypeptide 2	10.4786	11.4751	0.996498	0.000665352	1.07337e-08
105	AT1G13195	RING/U-box superfamily protein	6.36347	7.95071	1.58724	0.000549091	2.15241e-09
106	AT1G13280	allene oxide cyclase 4	6.1824	7.30865	1.12625	8.90249e-05	1.58205e-10
107	AT1G13340	Regulator of Vps4 activity in the MVB pathway protein	8.82426	10.4928	1.66857	0.000921736	3.9145e-06
108	AT1G13360		11.3808	13.2077	1.82686	6.65542e-06	2.54243e-10
109	AT1G13450	Homeodomain-like superfamily protein	7.15649	8.15765	1.00116	0.00161349	2.52995e-09
110	AT1G13520	Protein of unknown function (DUF1262)	7.17568	8.09062	0.914936	0.0240353	0.000457073
111	AT1G13640	Phosphatidylinositol 3- and 4-kinase family protein	10.4616	11.6522	1.19067	0.000147374	2.61809e-14
112	AT1G13690	ATPase E1	9.14967	12.4214	3.27178	2.51755e-05	1.59261e-17
113	AT1G13990		10.5502	11.8713	1.32108	0.00426391	3.41054e-06
114	AT1G14010	emp24/gp25L/p24 family/GOLD family protein	6.52894	7.35226	0.823318	0.000993024	5.63616e-06
115	AT1G14200	RING/U-box superfamily protein	12.7802	15.6099	2.82966	3.58976e-05	4.42798e-08
116	AT1G14205	Ribosomal L18p/L5e family protein	7.63198	12.2325	4.60056	1.61171e-05	1.66705e-15
117	AT1G14270	CAAX amino terminal protease family protein	7.51529	8.53599	1.0207	0.0059351	5.28027e-07
118	AT1G14360	UDP-galactose transporter 3	10.4357	13.1563	2.7206	7.82296e-06	3.40966e-15
119	AT1G14400	ubiquitin carrier protein 1	6.60017	7.92408	1.32391	0.000592561	1.20258e-10
120	AT1G14590	Nucleotide-diphospho-sugar transferase family protein	6.42555	7.61232	1.18677	0.010501	1.50703e-10
121	AT1G14780	MAC/Perforin domain-containing protein	6.30425	7.77394	1.46969	0.000123627	1.73274e-12
122	AT1G14970	O-fucosyltransferase family protein	7.30878	8.40011	1.09133	0.00192723	7.64599e-08
123	AT1G14980	chaperonin 10	9.63743	12.4409	2.80345	0.000477019	5.23132e-13
124	AT1G15120	Ubiquinol-cytochrome C reductase hinge protein	7.15809	7.97315	0.815056	0.00202961	7.26048e-07
125	AT1G15125	S-adenosyl-L-methionine-dependent methyltransferases superfamily protein	5.82067	6.62096	0.800292	0.0245985	0.000191544
126	AT1G15330	Cystathionine beta-synthase (CBS) protein	5.88414	7.60144	1.7173	0.00032172	2.15656e-07
127	AT1G15385		6.44109	7.79897	1.35788	0.00574696	1.55647e-07
128	AT1G15410	aspartate-glutamate racemase family	10.4015	11.463	1.06154	0.0221518	2.8176e-10
129	AT1G15550	gibberellin 3-oxidase 1	10.4647	12.2347	1.77007	0.00146239	1.07182e-09
130	AT1G15730	Cobalamin biosynthesis CobW-like protein	8.37217	9.40774	1.03556	0.000528167	1.35599e-08
131	AT1G15860	Domain of unknown function (DUF298)	7.78777	9.3559	1.56813	9.54797e-05	2.31019e-14
132	AT1G15970	DNA glycosylase superfamily protein	9.36452	10.6987	1.33422	6.69065e-06	1.73783e-12
133	AT1G16022		6.82896	8.16326	1.3343	0.0032341	3.0431e-05
134	AT1G16030	heat shock protein 70B	7.42361	17.3877	9.96413	5.40753e-06	4.27228e-21
135	AT1G16040		9.2902	13.0754	3.78523	1.36098e-05	2.05798e-16
136	AT1G16280	RNA helicase 36	8.85007	9.66476	0.814685	0.0104854	7.31718e-07
137	AT1G16360	LEM3 (ligand-effect modulator 3) family protein / CDC50 family protein	5.45994	6.21984	0.759903	0.00565918	4.14392e-08
138	AT1G16500		9.47434	10.4109	0.93661	0.00400502	5.49146e-08
139	AT1G16640	AP2/B3-like transcriptional factor family protein	7.30189	8.66133	1.35944	0.00226646	3.59075e-05
140	AT1G16840		10.6132	11.6026	0.989397	0.00164631	3.25821e-09
141	AT1G17080	Ribosomal protein L18ae family	6.40617	7.67439	1.26822	0.000183427	7.81579e-11
142	AT1G17130	Family of unknown function (DUF572)	5.86626	6.92242	1.05616	0.000124206	1.22703e-07
143	AT1G17145	RING/U-box superfamily protein	8.82096	9.70376	0.882796	0.00169991	4.1479e-08
144	AT1G17285		6.93103	7.74524	0.81421	0.0010889	4.84903e-06
145	AT1G17350	NADH:ubiquinone oxidoreductase intermediate-associated protein 30	8.80323	9.76401	0.960779	0.000216523	5.9553e-11
146	AT1G17410	Nucleoside diphosphate kinase family protein	6.80354	7.59877	0.795231	0.0153776	7.79213e-09
147	AT1G17455	ELF4-like 4	8.31091	9.29593	0.985017	0.00261646	3.63944e-07
148	AT1G17460	TRF-like 3	7.28559	8.44554	1.15995	0.00442318	8.03893e-11
149	AT1G17590	nuclear factor Y, subunit A8	7.6287	8.40793	0.779232	0.0248514	2.78211e-08
150	AT1G17870	ethylene-dependent gravitropism-deficient and yellow-green-like 3	7.55519	15.6604	8.10517	6.64621e-08	4.06347e-18
151	AT1G18030	Protein phosphatase 2C family protein	7.6255	8.70446	1.07896	0.00121153	1.1187e-06
152	AT1G18330	Homeodomain-like superfamily protein	6.51002	9.54708	3.03705	0.000268274	7.90507e-12
153	AT1G18400	BR enhanced expression 1	7.65292	8.50738	0.854455	0.00204707	1.65233e-09
154	AT1G18420	Aluminium activated malate transporter family protein	6.27892	9.41448	3.13557	1.90022e-06	3.39985e-12
155	AT1G18470	Transmembrane Fragile-X-F-associated protein	8.00024	9.02824	1.028	0.00268436	9.94067e-09
156	AT1G18680	HNH endonuclease domain-containing protein	8.82494	9.85116	1.02621	0.00227759	5.23643e-08
157	AT1G18740	Protein of unknown function (DUF793)	10.0622	11.0737	1.01151	0.00295037	1.1237e-07
158	AT1G19020		9.35763	12.6679	3.31022	2.61725e-05	6.34729e-09
159	AT1G19025	DNA repair metallo-beta-lactamase family protein	5.70217	6.63081	0.928644	0.0138051	0.000552191
160	AT1G19230	Riboflavin synthase-like superfamily protein	8.5408	9.7668	1.226	0.000131114	6.44182e-10
161	AT1G19240		6.63715	7.72417	1.08702	0.000107611	6.08751e-09
162	AT1G19376	snoRNA	7.08187	7.94778	0.865911	0.0307245	6.93472e-07
163	AT1G19530		10.8646	13.6139	2.74939	9.75707e-05	5.99116e-08
164	AT1G19540	NmrA-like negative transcriptional regulator family protein	8.06593	8.9162	0.850273	0.00456183	1.20674e-08
165	AT1G19550	Glutathione S-transferase family protein	7.07143	8.36326	1.29183	0.0127815	1.38733e-07
166	AT1G19610	Arabidopsis defensin-like protein	6.97101	9.41519	2.44418	0.0178362	3.99233e-06
167	AT1G19750	Transducin/WD40 repeat-like superfamily protein	8.72257	9.59764	0.875077	0.00429869	2.27737e-10
168	AT1G20030	Pathogenesis-related thaumatin superfamily protein	6.11432	7.63002	1.51569	0.000510196	3.14999e-08
169	AT1G20110	RING/FYVE/PHD zinc finger superfamily protein	10.4332	11.3267	0.893544	0.000109729	9.45819e-12
170	AT1G20210	pre-tRNA	7.02318	7.87452	0.851335	0.0176804	7.67321e-05
171	AT1G20350	translocase inner membrane subunit 17-1	7.56422	9.78064	2.21641	0.00284368	3.5382e-06
172	AT1G20440	cold-regulated 47	5.83449	8.0425	2.20802	0.000263444	8.87632e-07
173	AT1G20450	Dehydrin family protein	10.2479	12.9002	2.65221	0.00022189	1.33908e-11
174	AT1G20460		8.888	9.65797	0.769967	0.00498226	3.76813e-06
175	AT1G20640	Plant regulator RWP-RK family protein	9.1482	12.1561	3.00792	9.37882e-05	5.63529e-16
176	AT1G20890		7.83781	8.86419	1.02638	0.00036744	4.49046e-09
177	AT1G21140	Vacuolar iron transporter (VIT) family protein	9.05765	10.0908	1.03311	0.00559453	0.000113278
178	AT1G21350	Thioredoxin superfamily protein	8.46748	9.60871	1.14122	0.00745232	4.77338e-08
179	AT1G21410	F-box/RNI-like superfamily protein	10.4749	11.6048	1.12982	0.00254356	2.65591e-09
180	AT1G21460	Nodulin MtN3 family protein	9.48478	11.1638	1.679	0.0117637	3.88201e-09
181	AT1G21529		4.65039	7.84054	3.19015	0.0010858	2.8358e-12
182	AT1G21550	Calcium-binding EF-hand family protein	6.95594	14.7718	7.81584	1.63314e-06	4.75015e-16
183	AT1G21560		7.9736	10.6949	2.72126	0.00203999	8.2181e-14
184	AT1G21680	DPP6 N-terminal domain-like protein	7.71386	8.9239	1.21004	0.00482022	7.27067e-10
185	AT1G21930		8.43422	9.45401	1.01978	0.000414785	2.82967e-11
186	AT1G21940		4.85087	7.56145	2.71058	0.000414579	3.6872e-11
187	AT1G22190	Integrase-type DNA-binding superfamily protein	11.2217	12.739	1.51735	0.000308514	4.56016e-11
188	AT1G22403		5.87133	6.84832	0.976989	0.00233326	3.18881e-08
189	AT1G22470		6.01865	7.37628	1.35763	0.0053206	3.51011e-07
190	AT1G22510	RING/U-box protein with domain of unknown function (DUF 1232)	9.54929	10.7811	1.23182	0.00275292	2.69807e-09
191	AT1G22700	Tetratricopeptide repeat (TPR)-like superfamily protein	6.68269	7.7159	1.03321	0.0129974	3.47146e-06
192	AT1G22790		6.46965	7.26842	0.798768	0.00081007	4.58136e-07
193	AT1G22890		9.58231	10.7915	1.20923	0.0100398	8.04961e-10
194	AT1G22985	Integrase-type DNA-binding superfamily protein	8.5395	9.90445	1.36494	8.32433e-06	1.5823e-07
195	AT1G22990	Heavy metal transport/detoxification superfamily protein	8.5821	9.50383	0.92173	0.046206	1.81285e-06
196	AT1G23090	sulfate transporter 91	5.3299	6.52861	1.19871	0.00798501	2.49132e-08
197	AT1G23180	ARM repeat superfamily protein	10.7941	13.8162	3.02208	5.75143e-07	3.75953e-18
198	AT1G23330	alpha/beta-Hydrolases superfamily protein	6.59672	8.02208	1.42536	0.0130065	2.50823e-11
199	AT1G23440	Peptidase C15, pyroglutamyl peptidase I-like	9.70833	10.5346	0.826239	0.00583822	6.00872e-06
200	AT1G23860	RS-containing zinc finger protein 21	9.93981	10.7709	0.831067	0.00105955	3.41175e-09
201	AT1G24095	Putative thiol-disulphide oxidoreductase DCC	6.50838	8.08587	1.57749	0.00210071	1.04538e-08
202	AT1G24580	RING/U-box superfamily protein	7.03278	9.35612	2.32334	0.000194715	9.81494e-10
203	AT1G26090	P-loop containing nucleoside triphosphate hydrolases superfamily protein	8.64084	9.53917	0.898328	0.000441934	3.0233e-10
204	AT1G26233	SNOR95; snoRNA	5.9478	6.78553	0.837734	0.0137539	0.00046151
205	AT1G26250	Proline-rich extensin-like family protein	9.92329	10.7844	0.861092	0.0294359	1.10545e-05
206	AT1G26470		8.62303	9.4148	0.791775	0.00296773	8.56136e-08
207	AT1G26690	emp24/gp25L/p24 family/GOLD family protein	9.50691	10.37	0.863115	0.00138057	3.44357e-09
208	AT1G26800	RING/U-box superfamily protein	6.53375	9.08636	2.55261	0.00545117	2.04279e-10
209	AT1G27090	glycine-rich protein	12.1876	13.5926	1.405	0.000481238	1.05923e-15
210	AT1G27170	transmembrane receptors;ATP binding	6.49617	7.67024	1.17407	0.000675259	4.70177e-09
211	AT1G27285	transposable element gene	6.34767	7.82482	1.47715	0.000423266	1.6357e-11
212	AT1G27300		9.29101	10.3471	1.05613	3.03506e-05	9.2516e-10
213	AT1G27350	Ribosome associated membrane protein RAMP4	11.4868	12.5791	1.0922	9.36603e-06	1.85931e-10
214	AT1G27420	Galactose oxidase/kelch repeat superfamily protein	7.9758	8.82422	0.848427	0.00607593	1.0628e-08
215	AT1G27590		8.29835	9.35176	1.05341	0.00106368	1.62936e-10
216	AT1G27730	salt tolerance zinc finger	10.289	11.4061	1.11705	0.00715159	2.25303e-07
217	AT1G27840	Transducin/WD40 repeat-like superfamily protein	6.77742	7.63239	0.85497	0.00416658	1.58535e-06
218	AT1G28330	dormancy-associated protein-like 1	10.4204	11.9816	1.56122	0.000181197	3.05721e-07
219	AT1G29030	Apoptosis inhibitory protein 5 (API5)	9.10324	10.216	1.11277	1.61754e-05	7.12885e-14
220	AT1G29150	non-ATPase subunit 9	13.3099	14.1994	0.889497	0.000992837	9.75553e-12
221	AT1G29220	transcriptional regulator family protein	7.93314	9.12176	1.18862	0.00251375	1.27867e-05
222	AT1G29260	peroxin 7	10.915	12.1992	1.2842	0.000244645	3.7504e-10
223	AT1G29395	COLD REGULATED 314 INNER MEMBRANE 1	8.02527	9.37725	1.35198	0.000480868	1.82427e-06
224	AT1G29470	S-adenosyl-L-methionine-dependent methyltransferases superfamily protein	13.147	14.0045	0.857461	0.0124313	1.41153e-08
225	AT1G29640	Protein of unknown function, DUF584	7.72198	10.7215	2.99948	0.000323674	1.9957e-10
226	AT1G29680	Protein of unknown function (DUF1264)	5.40136	6.18184	0.780478	0.00594607	9.70868e-05
227	AT1G29785	other RNA	8.91131	10.999	2.0877	5.98103e-05	6.22454e-13
228	AT1G29810	Transcriptional coactivator/pterin dehydratase	9.9462	11.1482	1.20196	0.00145509	7.39406e-10
229	AT1G29820	Magnesium transporter CorA-like family protein	7.80504	9.50793	1.70289	0.000314589	2.80255e-10
230	AT1G29970	60S ribosomal protein L18A-1	9.90273	10.6725	0.769797	0.00839557	1.8647e-06
231	AT1G30060	COP1-interacting protein-related	5.0824	6.02788	0.94548	0.00327539	0.000198402
232	AT1G30070	SGS domain-containing protein	8.96288	15.5661	6.60324	9.033e-09	1.47557e-17
233	AT1G30190		6.27105	9.29373	3.02268	1.17729e-05	3.10808e-11
234	AT1G30200	F-box family protein	10.8036	11.9553	1.15163	0.000122236	1.06528e-11
235	AT1G30250		5.93669	7.3089	1.37222	0.0124123	3.09913e-10
236	AT1G30460	cleavage and polyadenylation specificity factor 30	7.9481	9.12671	1.17861	0.00899747	5.28939e-07
237	AT1G30473	Heavy metal transport/detoxification superfamily protein	5.27502	7.43336	2.15834	5.95688e-05	1.15158e-12
238	AT1G30475		6.99483	9.59324	2.59842	0.000537513	2.19275e-14
239	AT1G30500	nuclear factor Y, subunit A7	7.64979	8.819	1.16921	0.0034709	8.91105e-07
240	AT1G30540	Actin-like ATPase superfamily protein	8.70348	9.51973	0.81625	0.00114768	1.09313e-10
241	AT1G30720	FAD-binding Berberine family protein	9.20251	10.2919	1.08937	0.00862313	9.06302e-07
242	AT1G30730	FAD-binding Berberine family protein	8.4375	9.26304	0.825536	0.0234323	0.000324904
243	AT1G30814		6.52812	7.43512	0.906999	0.00825515	3.95279e-07
244	AT1G31280	Argonaute family protein	8.18329	10.3097	2.12644	0.000187078	1.7901e-13
245	AT1G31335		11.048	13.3153	2.26723	1.09335e-05	3.30521e-14
246	AT1G31370	Ubiquitin-specific protease family C19-related protein	4.86729	7.04498	2.17769	0.00383873	0.000219624
247	AT1G31485	other RNA	6.60825	7.96092	1.35267	0.000119826	2.38798e-12
248	AT1G32090	early-responsive to dehydration stress protein (ERD4)	10.6356	12.0168	1.3812	0.00835998	6.43375e-11
249	AT1G32330	heat shock transcription factor A1D	8.23612	9.74412	1.508	0.00149865	4.25802e-15
250	AT1G32375	F-box/RNI-like/FBD-like domains-containing protein	5.51934	6.51657	0.997227	0.00251756	1.80518e-08
251	AT1G32560	Late embryogenesis abundant protein, group 1 protein	5.65199	7.01294	1.36096	0.00109682	1.79781e-08
252	AT1G32630		8.92486	9.74237	0.817509	0.005203	4.93072e-09
253	AT1G32870	NAC domain protein 13	8.8837	11.1213	2.23764	0.000154874	9.45082e-12
254	AT1G33140	Ribosomal protein L6 family	8.88121	9.72249	0.841283	0.00213941	6.50041e-08
255	AT1G33350	Pentatricopeptide repeat (PPR) superfamily protein	4.89016	7.2005	2.31034	0.000432615	9.47379e-11
256	AT1G33415	other RNA	8.10902	8.93589	0.826864	0.000134938	5.98569e-10
257	AT1G33500		5.84412	7.28557	1.44145	0.000683354	4.27316e-14
258	AT1G33810		8.14657	8.99231	0.845745	0.00586889	1.70965e-07
259	AT1G33855	transposable element gene	5.58998	7.06056	1.47059	0.00277558	7.04902e-06
260	AT1G34047	Defensin-like (DEFL) family protein	6.32209	7.91088	1.58879	0.00749763	1.95614e-08
261	AT1G34150	Pseudouridine synthase family protein	9.01895	9.77865	0.759698	0.0044637	6.38759e-09
262	AT1G34245	Putative membrane lipoprotein	7.84349	9.03531	1.19181	0.0144773	6.27467e-07
263	AT1G34760	general regulatory factor 11	7.46934	8.27043	0.801093	0.00311808	0.000796737
264	AT1G35660		9.04597	12.3313	3.28533	1.36313e-05	1.5396e-16
265	AT1G36630	transposable element gene	4.55678	5.79974	1.24296	0.0359819	3.78726e-05
266	AT1G36770	transposable element gene	8.57759	10.0491	1.47153	0.000249928	9.98344e-12
267	AT1G42410	transposable element gene	5.7107	6.60416	0.893458	0.00132728	0.000224257
268	AT1G42680	P-loop containing nucleoside triphosphate hydrolases superfamily protein	7.2007	8.11252	0.911821	0.00728069	2.58905e-13
269	AT1G43820	pre-tRNA	6.36437	7.11463	0.750254	0.0282797	0.000247347
270	AT1G44414		6.23008	14.3241	8.09403	4.94974e-05	2.8956e-21
271	AT1G45145	thioredoxin H-type 5	6.81067	9.62142	2.81075	0.00280372	1.06331e-12
272	AT1G45170		8.89142	9.79692	0.905498	0.00129498	1.19972e-09
273	AT1G45976	S-ribonuclease binding protein 1	11.2453	12.128	0.882721	0.000116279	8.40034e-13
274	AT1G47510	inositol polyphosphate 5-phosphatase 11	5.90457	8.00701	2.10244	0.00292483	7.32245e-07
275	AT1G47990	gibberellin 2-oxidase 4	6.20757	7.24594	1.03838	0.00703936	8.92139e-07
276	AT1G48160	signal recognition particle 19 kDa protein, putative / SRP19, putative	8.04134	8.95418	0.912832	0.000806319	2.30017e-11
277	AT1G48405	Kinase interacting (KIP1-like) family protein	5.44375	6.25527	0.811524	0.000508275	1.08527e-08
278	AT1G48410	Stabilizer of iron transporter SufD / Polynucleotidyl transferase	8.79408	9.68819	0.894113	0.00178177	0.000245359
279	AT1G48560		8.26226	9.193	0.930732	0.000154657	4.01788e-10
280	AT1G48700	2-oxoglutarate (2OG) and Fe(II)-dependent oxygenase superfamily protein	5.53073	10.874	5.34324	1.12106e-05	9.59618e-17
281	AT1G48710	transposable element gene	4.97908	8.14742	3.16834	0.00125879	2.03957e-06
282	AT1G48720		5.02714	12.7544	7.72723	0.000160347	1.38265e-18
283	AT1G48740	2-oxoglutarate (2OG) and Fe(II)-dependent oxygenase superfamily protein	5.48676	6.60324	1.11648	0.00199796	3.17597e-06
284	AT1G48870	Transducin/WD40 repeat-like superfamily protein	6.68994	8.19802	1.50808	0.000864478	6.054e-09
285	AT1G49020	pre-tRNA	6.92881	7.73289	0.804081	0.013979	0.000146165
286	AT1G49130	B-box type zinc finger protein with CCT domain	9.60774	10.5885	0.980788	0.00456929	0.000380914
287	AT1G49170	Protein of unknown function (DUF167)	9.2319	10.2934	1.0615	0.000528032	4.47701e-10
288	AT1G49405	Uncharacterised protein family (UPF0497)	6.35975	7.50269	1.14294	0.00143915	7.19668e-07
289	AT1G49560	Homeodomain-like superfamily protein	7.9457	9.19116	1.24546	0.00413549	5.16341e-11
290	AT1G49590	C2H2 and C2HC zinc fingers superfamily protein	7.8908	8.73348	0.842679	0.00249558	1.98636e-12
291	AT1G49620	Cyclin-dependent kinase inhibitor family protein	6.58737	7.72016	1.1328	0.00112662	5.3856e-08
292	AT1G49710	fucosyltransferase 12	10.103	12.507	2.40399	0.000192955	1.61684e-13
293	AT1G49790	F-box associated ubiquitination effector family protein	5.76425	7.43095	1.66671	0.000121033	1.97635e-09
294	AT1G50400	Eukaryotic porin family protein	5.97181	6.92189	0.950075	0.0195559	6.18914e-08
295	AT1G50590	RmlC-like cupins superfamily protein	8.74173	9.61076	0.869034	0.00408466	5.59284e-09
296	AT1G50659		6.11404	7.08823	0.974184	0.00462588	3.47941e-09
297	AT1G50740	Transmembrane proteins 14C	11.7747	12.9763	1.20161	0.00118116	2.23104e-07
298	AT1G51030		6.15182	7.08911	0.937296	0.0167734	0.000330812
299	AT1G51270	structural molecules;transmembrane receptors;structural molecules	6.78515	7.55598	0.77083	0.0107382	2.74872e-09
300	AT1G51340	MATE efflux family protein	7.86488	9.92892	2.06404	4.79977e-06	3.57763e-15
301	AT1G51600	ZIM-LIKE 2	8.60752	9.52051	0.912988	0.00710266	1.78689e-08
302	AT1G51650	ATP synthase epsilon chain, mitochondrial	6.25223	7.27663	1.0244	0.00434857	7.28142e-08
303	AT1G51980	Insulinase (Peptidase family M16) protein	8.17522	8.96804	0.792819	0.00217761	2.70247e-08
304	AT1G52370	Ribosomal protein L22p/L17e family protein	9.91132	10.7374	0.826133	0.00595445	2.42761e-09
305	AT1G52560	HSP20-like chaperones superfamily protein	5.7413	14.6077	8.86637	1.75728e-05	1.47637e-18
306	AT1G52565		8.51	9.26698	0.756986	0.00772999	3.30646e-08
307	AT1G52690	Late embryogenesis abundant protein (LEA) family protein	8.77695	11.3815	2.60459	0.0171997	5.61122e-08
308	AT1G52870	Peroxisomal membrane 22 kDa (Mpv17/PMP22) family protein	13.3552	15.3574	2.0022	0.00133023	4.3867e-11
309	AT1G53030	Cytochrome C oxidase copper chaperone (COX17)	9.06256	9.91637	0.853807	0.0022768	3.28504e-07
310	AT1G53170	ethylene response factor 8	9.95314	10.9076	0.954451	0.00784406	1.12369e-06
311	AT1G53180		8.51531	10.8549	2.33957	5.28489e-05	1.61684e-13
312	AT1G53530	Peptidase S24/S26A/S26B/S26C family protein	7.6083	8.93373	1.32542	2.65814e-05	7.39631e-13
313	AT1G53540	HSP20-like chaperones superfamily protein	6.27341	17.9165	11.6431	0.000454789	2.30389e-14
314	AT1G53542		8.51432	9.47727	0.96295	0.0108338	6.40709e-08
315	AT1G53560	Ribosomal protein L18ae family	11.5148	12.3181	0.803251	0.00771931	3.12878e-08
316	AT1G53590	Calcium-dependent lipid-binding (CaLB domain) family protein	9.36824	10.423	1.05472	9.75691e-05	6.85263e-12
317	AT1G53610		6.12514	7.317	1.19185	0.0128606	7.92921e-10
318	AT1G53620		5.56039	6.46623	0.90584	0.00251837	5.75945e-05
319	AT1G53635		7.30732	8.16124	0.853918	0.018909	4.61294e-06
320	AT1G53730	STRUBBELIG-receptor family 6	11.0005	12.784	1.78348	7.43095e-05	6.27285e-13
321	AT1G54050	HSP20-like chaperones superfamily protein	10.769	18.2926	7.52353	1.63056e-08	8.4193e-12
322	AT1G54150	E3 Ubiquitin ligase family protein	7.04646	8.28759	1.24112	9.59374e-05	9.06737e-10
323	AT1G54160	nuclear factor Y, subunit A5	6.71073	8.6759	1.96517	5.61612e-05	1.96814e-08
324	AT1G54210	Ubiquitin-like superfamily protein	7.67262	8.84074	1.16812	0.000782226	1.77636e-09
325	AT1G54310	S-adenosyl-L-methionine-dependent methyltransferases superfamily protein	8.17028	8.97125	0.800976	0.00200243	1.45661e-06
326	AT1G54830	nuclear factor Y, subunit C3	10.0445	11.1494	1.10492	0.000287542	5.91139e-13
327	AT1G55010	plant defensin 1.5	8.69623	9.50561	0.809382	0.0221128	2.07331e-07
328	AT1G55060	ubiquitin 12	7.61675	8.48989	0.873139	0.00106436	2.36397e-08
329	AT1G55290	2-oxoglutarate (2OG) and Fe(II)-dependent oxygenase superfamily protein	6.249	8.25473	2.00574	0.0077253	9.02714e-12
330	AT1G55300	TBP-associated factor 7	9.52268	12.2227	2.70006	3.39233e-05	2.99464e-15
331	AT1G55310	SC35-like splicing factor 33	12.6772	14.5367	1.85952	1.59217e-07	9.06001e-17
332	AT1G55340	Protein of unknown function (DUF1639)	10.7159	11.8725	1.15654	0.000597674	1.72617e-10
333	AT1G55510	branched-chain alpha-keto acid decarboxylase E1 beta subunit	9.43948	10.2788	0.839286	0.00124121	5.0853e-08
334	AT1G55530	RING/U-box superfamily protein	9.26426	12.8446	3.5803	1.09305e-06	4.67936e-16
335	AT1G55620	chloride channel F	5.5773	6.66841	1.09112	0.000329272	1.42401e-10
336	AT1G55805	BolA-like family protein	10.2529	11.5328	1.27992	0.0016	1.54068e-12
337	AT1G55810	uridine kinase-like 3	7.98858	9.02776	1.03918	0.0013232	8.28479e-08
338	AT1G55820	Kinase-related protein of unknown function (DUF1296)	8.38041	9.1788	0.798394	0.00310571	1.4521e-06
339	AT1G55915	zinc ion binding	6.60524	7.42663	0.821399	0.00148114	1.11402e-06
340	AT1G56145	Leucine-rich repeat transmembrane protein kinase	6.09588	6.87119	0.775306	0.0145199	3.00179e-06
341	AT1G56150	SAUR-like auxin-responsive protein family	8.1419	10.0914	1.94948	0.00210472	7.21972e-11
342	AT1G56170	nuclear factor Y, subunit C2	10.0391	13.8018	3.76271	9.43111e-07	1.19831e-14
343	AT1G56300	Chaperone DnaJ-domain superfamily protein	7.18485	10.7461	3.56123	4.06556e-05	5.02694e-15
344	AT1G56350	Peptide chain release factor 2	8.92351	10.6937	1.7702	0.00172745	1.85804e-10
345	AT1G56440	Tetratricopeptide repeat (TPR)-like superfamily protein	6.30742	9.12154	2.81412	2.83815e-06	2.52363e-13
346	AT1G56600	galactinol synthase 2	8.79815	12.7588	3.96068	0.000905814	9.43068e-12
347	AT1G56612	other RNA	8.81184	9.6204	0.808559	0.00129057	2.29136e-07
348	AT1G57560	myb domain protein 50	6.86785	7.63836	0.770504	0.0132952	0.000113033
349	AT1G57820	Zinc finger (C3HC4-type RING finger) family protein	6.32086	7.25987	0.939008	5.5393e-05	1.20391e-09
350	AT1G58130		4.89686	8.28868	3.39182	0.00525999	4.18887e-07
351	AT1G58140	transposable element gene	5.00683	7.54657	2.53975	0.00353963	8.2089e-08
352	AT1G58150		8.47185	10.9138	2.44195	0.00265536	4.66202e-15
353	AT1G58170	Disease resistance-responsive (dirigent-like protein) family protein	10.2091	11.9999	1.79078	0.00339037	2.9083e-10
354	AT1G58248	Plant thionin family protein	6.31757	7.38386	1.06629	0.00987429	0.000322175
355	AT1G58340	MATE efflux family protein	7.70977	8.70112	0.991351	0.00344798	3.38086e-05
356	AT1G58561	transposable element gene	8.05533	9.84892	1.7936	0.00613626	1.73783e-12
357	AT1G59500	Auxin-responsive GH3 family protein	6.17327	8.47939	2.30613	0.000184801	1.91283e-09
358	AT1G59860	HSP20-like chaperones superfamily protein	8.60682	17.5274	8.92058	0.000181192	8.32593e-11
359	AT1G59980	ARG1-like 2	6.88082	9.54339	2.66257	1.90059e-06	2.94432e-16
360	AT1G60190	ARM repeat superfamily protein	8.44144	10.9684	2.52699	0.000390478	3.45755e-06
361	AT1G60470	galactinol synthase 4	7.05497	9.14994	2.09498	0.00345959	2.289e-10
362	AT1G60740	Thioredoxin superfamily protein	8.20903	9.26961	1.06059	0.000162254	4.96831e-06
363	AT1G60750	NAD(P)-linked oxidoreductase superfamily protein	8.94262	10.4823	1.53973	0.000913771	5.76324e-07
364	AT1G60989	SCR-like 7	8.89089	9.76924	0.878347	0.014245	1.47826e-05
365	AT1G61275	U12; snRNA	9.6616	10.5216	0.859986	0.0383534	3.4793e-09
366	AT1G61340	F-box family protein	7.96158	14.3056	6.34404	1.02846e-06	3.78521e-13
367	AT1G61460	S-locus protein kinase, putative	6.67794	7.51277	0.834829	0.0130482	0.000249555
368	AT1G61890	MATE efflux family protein	9.87704	10.8754	0.998328	0.00253265	3.64327e-06
369	AT1G62010	Mitochondrial transcription termination factor family protein	8.46301	9.36858	0.905573	0.0119596	4.05991e-06
370	AT1G62040	Ubiquitin-like superfamily protein	9.06288	9.84883	0.785957	0.00158837	1.35281e-08
371	AT1G62090		5.22255	6.12372	0.90117	0.00809317	6.65617e-05
372	AT1G62290	Saposin-like aspartyl protease family protein	8.76236	9.53203	0.769669	0.000315945	2.67753e-08
373	AT1G62570	flavin-monooxygenase glucosinolate S-oxygenase 4	11.2075	12.5336	1.32604	0.00164769	9.26515e-09
374	AT1G62730	Terpenoid synthases superfamily protein	8.05146	10.6474	2.59598	0.00676921	1.95562e-10
375	AT1G62740	stress-inducible protein, putative	11.4769	14.4593	2.9824	6.36228e-05	5.64871e-18
376	AT1G62760	Plant invertase/pectin methylesterase inhibitor superfamily protein	5.50156	7.99036	2.4888	0.00115286	1.86636e-07
377	AT1G62950	leucine-rich repeat transmembrane protein kinase family protein	6.65699	7.88855	1.23157	9.55325e-05	7.21972e-11
378	AT1G63010	Major Facilitator Superfamily with SPX (SYG1/Pho81/XPR1) domain-containing protein	5.73837	6.68918	0.95081	0.00383263	2.69845e-08
379	AT1G63250	DEA(D/H)-box RNA helicase family protein	7.2563	8.18098	0.924675	0.000835485	7.29951e-07
380	AT1G63610		7.97232	8.86565	0.893338	0.012584	2.05193e-06
381	AT1G63840	RING/U-box superfamily protein	10.5618	11.9992	1.43749	0.000394463	2.64216e-10
382	AT1G63855	Putative methyltransferase family protein	7.21807	8.12033	0.902264	0.00186334	1.61146e-06
383	AT1G63900	E3 Ubiquitin ligase family protein	8.30466	9.36251	1.05785	0.000792464	6.57829e-15
384	AT1G64185	Lactoylglutathione lyase / glyoxalase I family protein	5.68221	7.04178	1.35958	0.00346365	7.8454e-13
385	AT1G64200	vacuolar H+-ATPase subunit E isoform 3	9.93792	12.9457	3.00774	0.000160663	5.44274e-12
386	AT1G64230	ubiquitin-conjugating enzyme 28	8.76345	9.78293	1.01948	0.00116789	1.73126e-13
387	AT1G64600	methyltransferases;copper ion binding	8.1647	8.92952	0.764815	0.0172608	7.46959e-08
388	AT1G64940	cytochrome P450, family 87, subfamily A, polypeptide 6	7.05751	8.20385	1.14634	0.00210173	7.45537e-08
389	AT1G64950	cytochrome P450, family 89, subfamily A, polypeptide 5	7.09289	8.7817	1.68881	0.000338833	1.63739e-08
390	AT1G65346		5.75429	9.97122	4.21693	0.0011308	3.21306e-14
391	AT1G65350	ubiquitin 13	10.3039	12.0423	1.73841	0.000706509	3.43529e-09
392	AT1G65430	IBR domain-containing protein	8.43709	9.21812	0.781031	0.00547756	2.29276e-13
393	AT1G65560	Zinc-binding dehydrogenase family protein	8.47406	9.389	0.914942	0.00423194	4.42443e-15
394	AT1G65950	Protein kinase superfamily protein	7.55154	8.30425	0.752718	0.000821106	4.07342e-07
395	AT1G65980	thioredoxin-dependent peroxidase 1	10.5775	12.0966	1.51915	0.000545608	1.61907e-12
396	AT1G66080		8.94547	15.1039	6.15845	2.84713e-06	1.00042e-15
397	AT1G66090	Disease resistance protein (TIR-NBS class)	9.98737	12.6137	2.62629	0.000903423	2.45206e-13
398	AT1G66400	calmodulin like 23	8.19711	10.1268	1.92966	2.89668e-05	9.0218e-10
399	AT1G66500	Pre-mRNA cleavage complex II	7.57344	10.9664	3.39292	0.000434557	4.73143e-10
400	AT1G66510	AAR2 protein family	7.26717	11.7059	4.43873	4.97305e-07	2.45903e-21
401	AT1G66600	ABA overly sensitive mutant 3	6.19832	7.32657	1.12825	0.0116431	2.95556e-08
402	AT1G67300	Major facilitator superfamily protein	8.61801	9.49821	0.880196	0.00230786	2.35557e-08
403	AT1G67328	other RNA	6.94181	9.35688	2.41508	0.000141771	6.67733e-09
404	AT1G67360	Rubber elongation factor protein (REF)	9.22262	15.3479	6.1253	1.33975e-06	2.48345e-18
405	AT1G67365	other RNA	8.49735	12.5031	4.00574	3.71615e-07	7.26441e-20
406	AT1G67370	DNA-binding HORMA family protein	5.87953	9.38652	3.50699	0.000162833	3.44548e-16
407	AT1G67440	Minichromosome maintenance (MCM2/3/5) family protein	8.57971	9.70663	1.12693	5.65037e-05	1.00055e-09
408	AT1G67460	Minichromosome maintenance (MCM2/3/5) family protein	5.63051	6.41308	0.782576	0.00174949	3.44893e-11
409	AT1G67710	response regulator 11	6.38352	7.31063	0.927119	0.00105119	1.7981e-07
410	AT1G67810	sulfur E2	7.29507	8.40677	1.1117	0.0152076	0.000395638
411	AT1G67920		7.96902	10.4219	2.45284	2.5187e-06	2.84785e-10
412	AT1G68140	Protein of unknown function (DUF1644)	6.29749	7.93907	1.64157	0.000115135	1.88458e-12
413	AT1G68300	Adenine nucleotide alpha hydrolases-like superfamily protein	12.365	14.27	1.90496	3.54954e-05	2.64791e-14
414	AT1G68320	myb domain protein 62	5.39711	6.76165	1.36453	0.0130769	4.74893e-09
415	AT1G68585		6.49114	7.26023	0.769089	0.0337084	2.97929e-07
416	AT1G68620	alpha/beta-Hydrolases superfamily protein	8.10623	10.2767	2.17049	0.00130297	8.00862e-07
417	AT1G68930	pentatricopeptide (PPR) repeat-containing protein	5.8333	8.83464	3.00134	0.000333134	2.71369e-13
418	AT1G69480	EXS (ERD1/XPR1/SYG1) family protein	7.10256	8.207	1.10444	0.00506451	1.40705e-05
419	AT1G69720	heme oxygenase 3	6.44573	7.38223	0.936499	0.00872469	0.000306879
420	AT1G69840	SPFH/Band 7/PHB domain-containing membrane-associated protein family	11.9401	12.9069	0.966834	0.000109362	4.17311e-08
421	AT1G69850	nitrate transporter 1:2	8.49434	9.4244	0.930066	0.00542115	1.10846e-12
422	AT1G70060	SIN3-like 4	10.8713	11.6835	0.812154	0.0208074	6.29267e-08
423	AT1G70150	zinc ion binding	9.17707	9.94358	0.766512	0.00647701	4.80483e-08
424	AT1G70180	Sterile alpha motif (SAM) domain-containing protein	9.24594	10.6198	1.37386	0.00239787	2.45953e-13
425	AT1G70300	K+ uptake permease 6	10.4288	12.8204	2.39156	1.85938e-05	1.40431e-13
426	AT1G70590	F-box family protein	8.0253	9.64693	1.62163	0.000935863	2.22469e-11
427	AT1G70700	TIFY domain/Divergent CCT motif family protein	11.6322	12.4771	0.84493	0.0177563	0.000155372
428	AT1G70800	Calcium-dependent lipid-binding (CaLB domain) family protein	6.71704	8.09506	1.37802	0.000217128	4.71506e-11
429	AT1G70810	Calcium-dependent lipid-binding (CaLB domain) family protein	9.05503	10.0642	1.00916	0.00244494	4.25846e-05
430	AT1G71000	Chaperone DnaJ-domain superfamily protein	5.00464	15.7047	10.7	1.06212e-06	2.18753e-19
431	AT1G71230	COP9-signalosome 5B	8.81626	9.93681	1.12055	0.000143953	3.88043e-10
432	AT1G71240	Plant protein of unknown function (DUF639)	9.40896	10.3341	0.925156	0.00384551	5.74042e-07
433	AT1G72060	serine-type endopeptidase inhibitors	7.97441	10.112	2.1376	8.58729e-05	4.23965e-09
434	AT1G72100	late embryogenesis abundant domain-containing protein / LEA domain-containing protein	5.38309	7.8442	2.46111	0.000177329	8.80438e-13
435	AT1G72416	Chaperone DnaJ-domain superfamily protein	5.89155	11.3689	5.47732	2.42012e-05	2.30389e-14
436	AT1G72490		5.8392	7.06169	1.22248	0.00368577	6.77563e-10
437	AT1G72540	Protein kinase superfamily protein	5.5352	6.46372	0.928524	0.00615872	2.68644e-07
438	AT1G72660	P-loop containing nucleoside triphosphate hydrolases superfamily protein	5.7354	13.6602	7.92481	8.88381e-05	4.4832e-19
439	AT1G72680	cinnamyl-alcohol dehydrogenase	10.1492	11.0579	0.908652	0.00276588	0.000721348
440	AT1G72750	translocase inner membrane subunit 23-2	11.8641	12.7157	0.851542	0.000308573	1.99097e-11
441	AT1G72800	RNA-binding (RRM/RBD/RNP motifs) family protein	7.61283	9.59756	1.98472	0.000833253	1.93003e-11
442	AT1G72900	Toll-Interleukin-Resistance (TIR) domain-containing protein	8.20569	9.91093	1.70524	0.00269864	1.56448e-05
443	AT1G73030	SNF7 family protein	8.40056	9.23029	0.82973	0.00315501	7.47904e-06
444	AT1G73040	Mannose-binding lectin superfamily protein	7.47635	8.79042	1.31407	0.0338184	1.05716e-05
445	AT1G73165	CLAVATA3/ESR-RELATED 1	5.68747	6.81823	1.13076	0.00192112	2.38185e-11
446	AT1G73260	kunitz trypsin inhibitor 1	10.0784	11.6525	1.57406	0.0397758	0.000136405
447	AT1G73380		8.42874	10.5638	2.13509	0.000397459	6.65474e-15
448	AT1G73480	alpha/beta-Hydrolases superfamily protein	13.1723	15.1809	2.00858	0.00049355	1.11501e-13
449	AT1G73655	FKBP-like peptidyl-prolyl cis-trans isomerase family protein	9.89607	10.7858	0.889695	0.000189356	3.15423e-08
450	AT1G73740	UDP-Glycosyltransferase superfamily protein	10.1647	12.0899	1.92524	0.000295983	3.4015e-13
451	AT1G73750	Uncharacterised conserved protein UCP031088, alpha/beta hydrolase	6.01435	6.99474	0.980393	0.0337805	8.43385e-13
452	AT1G73910	actin-related proteins 4A	6.14156	7.35344	1.21188	0.00185902	1.61251e-10
453	AT1G73980	Phosphoribulokinase / Uridine kinase family	9.77274	10.8545	1.08178	0.00329714	1.32171e-08
454	AT1G74240	Mitochondrial substrate carrier family protein	8.47247	10.0735	1.60102	0.000425444	1.39663e-10
455	AT1G74310	heat shock protein 101	9.08085	17.7648	8.68392	4.66024e-06	1.01741e-11
456	AT1G74320	Protein kinase superfamily protein	9.57118	13.0796	3.50846	3.09884e-07	1.59261e-17
457	AT1G74490	Protein kinase superfamily protein	7.24676	8.17911	0.932347	0.00768877	5.49768e-06
458	AT1G74500	activation-tagged BRI1(brassinosteroid-insensitive 1)-suppressor 1	8.55451	9.41952	0.86501	0.0135602	1.64688e-05
459	AT1G74590	glutathione S-transferase TAU 10	8.04157	9.45156	1.41	0.00660072	9.76752e-07
460	AT1G75030	thaumatin-like protein 3	8.40615	9.34662	0.940469	0.0028681	2.22494e-07
461	AT1G75270	dehydroascorbate reductase 2	10.1879	11.3616	1.17378	3.18699e-05	2.74678e-07
462	AT1G75388	conserved peptide upstream open reading frame 5	10.0776	10.9841	0.906547	0.0188596	1.02326e-05
463	AT1G75390	basic leucine-zipper 44	9.85395	10.8033	0.949339	0.0294411	0.000109546
464	AT1G75570	pre-tRNA	7.31462	8.4367	1.12208	0.00809545	0.000774533
465	AT1G75670	DNA-directed RNA polymerases	8.1894	8.9576	0.7682	0.0355255	0.00047079
466	AT1G75730		7.105	9.0606	1.9556	0.00633814	1.63371e-10
467	AT1G75750	GAST1 protein homolog 1	13.2475	14.6991	1.45162	0.0350853	1.20079e-06
468	AT1G75770		8.16761	8.99774	0.83013	0.00591398	4.20899e-07
469	AT1G75860		9.25972	10.2815	1.0218	0.00234158	3.71304e-07
470	AT1G75980	Single hybrid motif superfamily protein	9.18569	11.6705	2.48478	7.53882e-06	1.08069e-15
471	AT1G76080	chloroplastic drought-induced stress protein of 32 kD	9.71253	11.1644	1.45183	0.000396359	1.20825e-07
472	AT1G76130	alpha-amylase-like 2	9.31329	10.3914	1.07813	0.0244434	1.16103e-05
473	AT1G76190	SAUR-like auxin-responsive protein family	7.56644	9.78333	2.21688	0.000760301	7.03218e-11
474	AT1G76260	DWD (DDB1-binding WD40 protein) hypersensitive to ABA 2	8.55003	9.60475	1.05472	0.000111876	4.52417e-14
475	AT1G76470	NAD(P)-binding Rossmann-fold superfamily protein	5.43641	6.65683	1.22043	0.00425701	2.08588e-05
476	AT1G76640	Calcium-binding EF-hand family protein	5.603	6.77883	1.17583	0.00137376	0.000696789
477	AT1G76700	DNAJ heat shock N-terminal domain-containing protein	9.53834	10.513	0.974696	0.00556937	4.23965e-09
478	AT1G76878	other RNA	8.34161	9.75715	1.41554	0.00144274	4.12066e-12
479	AT1G76880	Duplicated homeodomain-like superfamily protein	7.98974	12.9433	4.95353	5.85485e-06	1.48242e-18
480	AT1G76940	RNA-binding (RRM/RBD/RNP motifs) family protein	6.8077	7.88512	1.07743	0.00726607	2.75469e-08
481	AT1G77000	RNI-like superfamily protein	8.61826	12.1268	3.50851	4.36997e-06	2.63355e-18
482	AT1G77145	Protein of unknown function (DUF506)	8.66999	9.82347	1.15348	0.00560022	4.66037e-09
483	AT1G77160	Protein of unknown function (DUF506)	6.81036	7.90756	1.0972	0.0062795	9.31334e-06
484	AT1G77290	Glutathione S-transferase family protein	8.8195	10.2587	1.43916	4.65839e-05	1.12422e-11
485	AT1G77410	beta-galactosidase 16	6.89878	8.04482	1.14604	0.00161406	2.5364e-10
486	AT1G77440	20S proteasome beta subunit C2	9.54422	10.4604	0.916179	0.00126988	9.11455e-07
487	AT1G77450	NAC domain containing protein 32	9.93669	11.4378	1.50106	1.45457e-05	1.14028e-06
488	AT1G77460	Armadillo/beta-catenin-like repeat ; C2 calcium/lipid-binding domain (CaLB) protein	8.76451	10.2502	1.48571	2.41082e-05	3.28074e-12
489	AT1G77530	O-methyltransferase family protein	6.25316	7.82235	1.56919	0.00217216	2.34557e-13
490	AT1G77570	Winged helix-turn-helix transcription repressor DNA-binding	7.02089	8.06031	1.03943	0.0133294	1.42208e-08
491	AT1G77680	Ribonuclease II/R family protein	8.40172	9.62471	1.22298	0.000124352	3.48945e-08
492	AT1G77710		9.18672	10.2408	1.05408	0.00045916	7.48095e-11
493	AT1G77750	Ribosomal protein S13/S18 family	9.03034	9.94925	0.91891	0.000176828	8.81844e-07
494	AT1G77890	DNA-directed RNA polymerase II protein	7.09155	8.54204	1.45049	0.000552735	4.3103e-10
495	AT1G78080	related to AP2 4	13.5974	14.6917	1.09428	0.00108883	9.20213e-09
496	AT1G78150		11.487	12.6047	1.1177	0.00280474	1.30598e-11
497	AT1G78172		8.28614	9.05968	0.773541	0.0199327	4.26637e-05
498	AT1G78380	glutathione S-transferase TAU 19	16.1658	17.1766	1.01076	0.000282976	7.27443e-09
499	AT1G78390	nine-cis-epoxycarotenoid dioxygenase 9	5.35069	7.66864	2.31795	0.000522683	5.16924e-10
500	AT1G78400	Pectin lyase-like superfamily protein	4.90523	6.12027	1.21504	0.0433598	3.78951e-07
501	AT1G78450	SOUL heme-binding family protein	7.83274	8.89448	1.06175	0.00765428	7.73367e-06
502	AT1G78490	cytochrome P450, family 708, subfamily A, polypeptide 3	7.28558	8.45242	1.16684	0.033555	6.26989e-07
503	AT1G78600	light-regulated zinc finger protein 1	11.366	13.187	1.82107	1.79742e-05	2.53524e-13
504	AT1G78610	mechanosensitive channel of small conductance-like 6	9.14886	10.1228	0.973988	0.00885407	2.04732e-08
505	AT1G78620	Protein of unknown function DUF92, transmembrane	8.97268	9.85619	0.883513	0.00324168	1.40563e-08
506	AT1G78630	Ribosomal protein L13 family protein	8.55205	9.47625	0.9242	0.00527761	7.65956e-08
507	AT1G78895	Reticulon family protein	8.46986	9.6989	1.22904	0.000517632	1.46418e-10
508	AT1G78910	Pseudouridine synthase family protein	8.32012	9.16557	0.845448	0.00119538	7.11195e-09
509	AT1G79160		10.3414	11.5769	1.23553	0.00260025	2.49328e-08
510	AT1G79440	aldehyde dehydrogenase 5F1	8.43565	9.37063	0.934981	4.58826e-05	3.02471e-07
511	AT1G79500	Aldolase-type TIM barrel family protein	8.3116	9.25681	0.945207	0.00149396	1.04255e-07
512	AT1G79550	phosphoglycerate kinase	7.06536	9.17269	2.10733	0.000180675	5.38123e-10
513	AT1G79700	Integrase-type DNA-binding superfamily protein	6.72671	7.60355	0.876843	0.0349801	0.000915786
514	AT1G79820	Major facilitator superfamily protein	6.18472	7.32791	1.14319	0.000576273	2.4077e-09
515	AT1G79920	Heat shock protein 70 (Hsp 70) family protein	9.13158	12.6384	3.50685	1.41219e-06	5.22429e-17
516	AT1G79930	heat shock protein 91	10.8111	13.6491	2.83802	6.28965e-06	5.65966e-17
517	AT1G80040		6.97341	7.78607	0.812663	0.00336381	3.33775e-07
518	AT1G80110	phloem protein 2-B11	7.51667	8.55538	1.03871	0.00586692	2.74267e-06
519	AT1G80160	Lactoylglutathione lyase / glyoxalase I family protein	7.71752	8.85971	1.14219	0.000689476	1.16085e-12
520	AT1G80230	Rubredoxin-like superfamily protein	9.65087	10.5216	0.870759	0.000198458	1.24504e-08
521	AT1G80420	BRCT domain-containing DNA repair protein	8.60102	9.57496	0.973943	0.00608269	3.90604e-06
522	AT1G80480	plastid transcriptionally active 17	8.46195	11.0543	2.59231	1.5899e-06	1.28928e-14
523	AT1G80670	Transducin/WD40 repeat-like superfamily protein	7.84997	9.38506	1.53509	0.000105551	2.01756e-11
524	AT2G01023		5.69564	6.90428	1.20864	0.0176527	0.000104101
525	AT2G01150	RING-H2 finger protein 2B	7.97706	10.7914	2.81431	5.84037e-06	2.48678e-12
526	AT2G01400		6.24641	7.08461	0.838204	0.00284065	3.2278e-05
527	AT2G01430	homeobox-leucine zipper protein 17	7.23447	8.29726	1.06279	0.00598252	6.36762e-06
528	AT2G01540	Calcium-dependent lipid-binding (CaLB domain) family protein	8.59092	9.34104	0.750124	0.00243861	1.74348e-08
529	AT2G01590	chlororespiratory reduction 3	7.80009	8.55015	0.750057	0.0072764	6.84679e-09
530	AT2G01818	PLATZ transcription factor family protein	6.19846	6.98916	0.790702	0.00627816	5.58406e-06
531	AT2G02220	phytosulfokin receptor 1	9.62023	10.4471	0.826836	0.0169306	6.44275e-10
532	AT2G02350	SKP1 interacting partner 3	6.46267	8.25618	1.79351	0.00200186	2.11164e-10
533	AT2G02360	phloem protein 2-B10	10.3615	11.1143	0.752732	0.000197571	1.1082e-06
534	AT2G02510	NADH dehydrogenase (ubiquinone)s	10.222	10.9733	0.751305	0.00534162	9.64064e-09
535	AT2G02570	nucleic acid binding;RNA binding	8.70225	9.5353	0.83305	0.0060249	7.90434e-09
536	AT2G02730	Protein of unknown function (DUF1664)	7.62568	8.45356	0.827878	0.000528711	5.08587e-08
537	AT2G02741	MIR840a; miRNA	6.53559	8.45711	1.92152	0.00022251	4.22476e-13
538	AT2G02750	Pentatricopeptide repeat (PPR) superfamily protein	6.08779	7.57439	1.4866	0.000162569	7.98816e-12
539	AT2G02760	ubiquiting-conjugating enzyme 2	12.0787	13.5506	1.47188	0.000968168	2.52859e-11
540	AT2G02770	4'-phosphopantetheinyl transferase superfamily	8.76943	9.57257	0.803132	0.00300119	1.92662e-06
541	AT2G02810	UDP-galactose transporter 1	8.9969	10.0963	1.09942	0.000125192	3.25172e-11
542	AT2G03445	MIR398A; miRNA	6.64458	7.98572	1.34113	0.00549264	6.68793e-10
543	AT2G03870	Small nuclear ribonucleoprotein family protein	8.52613	9.32061	0.794486	0.00185016	1.59823e-14
544	AT2G04030	Chaperone protein htpG family protein	10.8218	12.2548	1.43303	0.000706467	1.24744e-11
545	AT2G04135	transposable element gene	5.21159	9.47746	4.26587	0.000108696	2.52635e-08
546	AT2G04340		7.41683	8.17155	0.754718	0.00251743	4.76035e-12
547	AT2G04350	AMP-dependent synthetase and ligase family protein	10.925	11.6913	0.766366	0.00184251	6.17421e-07
548	AT2G04520	Nucleic acid-binding, OB-fold-like protein	8.27303	10.4941	2.22103	0.000704532	7.66032e-11
549	AT2G04530	Metallo-hydrolase/oxidoreductase superfamily protein	10.4108	11.2506	0.839825	0.00171222	5.32097e-10
550	AT2G04540	Beta-ketoacyl synthase	8.65012	9.46412	0.814003	0.000585989	8.31212e-07
551	AT2G04600	transposable element gene	4.84618	5.77012	0.923936	0.0333967	1.29184e-05
552	AT2G04690	Pyridoxamine 5'-phosphate oxidase family protein	6.84716	7.81932	0.972153	1.86404e-05	1.38296e-08
553	AT2G04795		9.52741	10.5824	1.05496	0.00115532	9.72802e-09
554	AT2G05300		7.01094	9.28517	2.27423	3.39963e-05	4.99366e-12
555	AT2G05630	Ubiquitin-like superfamily protein	7.98071	8.86451	0.883794	0.00187591	6.27285e-13
556	AT2G07599		6.78048	7.75175	0.971272	0.00226093	1.62439e-06
557	AT2G07666		5.71484	8.74799	3.03315	0.000465508	3.39446e-12
558	AT2G07667		7.27127	9.61614	2.34486	0.00353854	2.58958e-12
559	AT2G07669		6.9566	9.18039	2.22378	0.000305355	2.09858e-11
560	AT2G07670		5.53788	9.17035	3.63247	0.00213293	3.77382e-13
561	AT2G07671	ATP synthase subunit C family protein	14.4061	15.5537	1.14754	0.00122961	4.82644e-10
562	AT2G07672		5.78981	6.74144	0.951626	0.00153999	3.2533e-09
563	AT2G07673		5.38623	6.27001	0.883784	0.0159155	0.000265261
564	AT2G07674	Unknown conserved protein	8.30233	10.3084	2.00606	0.000259008	9.50091e-11
565	AT2G07675	Ribosomal protein S12/S23 family protein	11.2886	13.3518	2.06319	0.0021043	3.43648e-08
566	AT2G07676		8.29484	9.65972	1.36488	0.00726244	1.2114e-07
567	AT2G07677		5.65919	9.35149	3.6923	3.12671e-05	1.87819e-13
568	AT2G07678		6.26129	8.40353	2.14224	0.000268987	2.00779e-12
569	AT2G07681	Cytochrome C assembly protein	5.42437	6.30766	0.883284	0.022898	2.23372e-07
570	AT2G07683	transposable element gene	6.8591	8.86557	2.00647	7.68983e-05	4.1007e-10
571	AT2G07684		5.79523	7.0581	1.26288	0.000634804	1.71294e-07
572	AT2G07686	transposable element gene	5.44878	6.5262	1.07742	0.00353737	2.48444e-05
573	AT2G07687	Cytochrome c oxidase, subunit III	11.2089	12.1293	0.920395	0.00801864	2.59028e-09
574	AT2G07689	NADH-Ubiquinone/plastoquinone (complex I) protein	11.1158	11.9334	0.817654	0.00119034	1.50346e-07
575	AT2G07693	transposable element gene	6.39923	10.0878	3.68859	0.00103636	6.7347e-14
576	AT2G07695	Cytochrome C oxidase subunit II-like, transmembrane domain	11.8028	12.5783	0.775423	0.00143615	0.000707425
577	AT2G07696	Ribosomal protein S7p/S5e family protein	6.32725	8.24155	1.9143	0.00141315	4.32273e-09
578	AT2G07697	transposable element gene	6.26685	7.21256	0.945711	0.000248938	4.08326e-06
579	AT2G07698	ATPase, F1 complex, alpha subunit protein	10.5644	13.0209	2.45645	0.000701539	1.33908e-11
580	AT2G07699		13.3411	14.2121	0.870953	0.000347187	2.67753e-08
581	AT2G07701		5.88598	8.90178	3.0158	0.00300918	5.16842e-13
582	AT2G07702		5.60926	9.04656	3.4373	0.001415	1.48499e-12
583	AT2G07703	transposable element gene	5.94858	7.61916	1.67058	0.00127763	4.10979e-07
584	AT2G07704	transposable element gene	6.09187	7.14903	1.05716	0.000463908	1.42279e-09
585	AT2G07705		5.85388	9.2916	3.43772	0.000158172	4.09084e-14
586	AT2G07706		7.98419	11.6681	3.68396	4.46522e-05	3.79891e-14
587	AT2G07707	Plant mitochondrial ATPase, F0 complex, subunit 8 protein	10.9511	13.1052	2.15412	0.00223886	5.31118e-10
588	AT2G07709		8.72149	10.5467	1.82524	0.00151419	3.57646e-08
589	AT2G07712		7.10358	8.72802	1.62444	0.000378285	6.82857e-09
590	AT2G07713		5.40247	6.17538	0.772912	0.00977138	1.23813e-05
591	AT2G07715	Nucleic acid-binding, OB-fold-like protein	7.8104	9.38466	1.57426	9.39126e-05	4.20733e-11
592	AT2G07717		6.60835	8.00749	1.39914	0.00135187	7.39403e-07
593	AT2G07718	Cytochrome b/b6 protein	9.60301	10.5915	0.988465	0.0234684	1.09744e-05
594	AT2G07719	Putative membrane lipoprotein	10.5622	13.1497	2.5875	2.17204e-06	3.34032e-10
595	AT2G07721		5.84133	6.92851	1.08718	0.00659474	1.03772e-06
596	AT2G07722		6.37492	10.6515	4.27657	2.41819e-06	3.265e-15
597	AT2G07723		9.20833	11.3229	2.11458	0.000148634	2.00257e-10
598	AT2G07728		5.87708	9.59529	3.71821	1.7078e-05	1.11163e-11
599	AT2G07733		8.78044	10.4349	1.6545	0.00117052	9.83028e-09
600	AT2G07734	Alpha-L RNA-binding motif/Ribosomal protein S4 family protein	9.32795	11.2539	1.92595	0.000169896	3.44949e-10
601	AT2G07736	transposable element gene	6.17575	7.52945	1.3537	0.00389898	2.67988e-08
602	AT2G07737	transposable element gene	6.3329	7.12432	0.791415	0.00446	2.7765e-05
603	AT2G07738		5.49195	7.0625	1.57055	0.000782461	4.71734e-09
604	AT2G07741	ATPase, F0 complex, subunit A protein	12.8514	13.8054	0.953957	0.00042838	1.49011e-06
605	AT2G07747		6.53936	7.58229	1.04293	0.00568048	2.82438e-08
606	AT2G07749	Mitovirus RNA-dependent RNA polymerase	5.47898	7.22539	1.74641	0.000516212	4.86619e-11
607	AT2G07752	pre-tRNA	5.73682	6.54854	0.811725	0.00123723	1.43254e-06
608	AT2G07763	pre-tRNA	9.08777	10.0357	0.947907	0.00103067	2.93267e-06
609	AT2G07766	pre-tRNA	5.77525	6.58107	0.805817	0.0200868	0.000205024
610	AT2G07767	transposable element gene	7.45258	10.1101	2.65752	1.16211e-05	1.53002e-11
611	AT2G07768	Cytochrome C assembly protein	6.8678	10.5742	3.70645	0.00100742	9.12167e-12
612	AT2G07769	transposable element gene	5.5347	7.30739	1.77269	0.000130312	7.44268e-11
613	AT2G07771	Cytochrome C assembly protein	12.0253	12.956	0.930721	0.0213331	7.32708e-07
614	AT2G07772		5.60478	8.37991	2.77513	0.00187666	1.92028e-12
615	AT2G07773		8.19901	9.96737	1.76836	0.000272846	1.24131e-11
616	AT2G07775		5.52499	7.04783	1.52284	0.0113206	1.56212e-08
617	AT2G07777	ATP synthase 9 mitochondrial	8.90735	11.5505	2.64314	0.000105999	1.11249e-14
618	AT2G07779		5.74451	8.82912	3.08461	0.000156634	8.51942e-13
619	AT2G07785	NADH dehydrogenase family protein	6.47777	8.78015	2.30238	0.000210044	3.74314e-11
620	AT2G07786		11.4154	13.0277	1.61231	0.00239579	3.57276e-10
621	AT2G07787		5.60099	6.94641	1.34541	8.39469e-06	4.83534e-09
622	AT2G07794	pre-tRNA	5.73868	6.6976	0.958926	0.0200136	0.000189135
623	AT2G07795		5.41478	9.19834	3.78356	6.33299e-05	2.21597e-12
624	AT2G07798		9.15389	10.4451	1.29122	0.00175714	1.39984e-10
625	AT2G07799		5.33419	6.93094	1.59675	7.60731e-05	9.6536e-08
626	AT2G07806		6.29346	8.37284	2.07938	0.00202973	1.10582e-10
627	AT2G07807		9.75435	11.7739	2.01953	0.00203706	7.28958e-11
628	AT2G07809		5.61174	9.07194	3.4602	0.00041925	1.18197e-13
629	AT2G07812		6.65359	8.77708	2.1235	0.000200318	1.60594e-11
630	AT2G07820		5.15862	6.3467	1.18809	0.00348467	2.72033e-06
631	AT2G07825		8.19938	9.34076	1.14137	0.000483857	1.01208e-06
632	AT2G07826		7.54223	9.16534	1.62312	6.38141e-05	2.54241e-11
633	AT2G07830		6.35479	8.74923	2.39444	0.000104199	1.84463e-11
634	AT2G07835		8.26389	9.21779	0.953897	0.00422022	4.94438e-08
635	AT2G11240	transposable element gene	4.98097	5.7489	0.767929	0.0261467	0.000225681
636	AT2G11778		4.48676	5.52197	1.03521	0.00461168	6.86754e-06
637	AT2G13790	somatic embryogenesis receptor-like kinase 4	6.10859	6.88601	0.777418	0.00149428	7.46182e-06
638	AT2G13960	Homeodomain-like superfamily protein	6.5336	7.74504	1.21144	0.001735	1.93285e-14
639	AT2G14260	proline iminopeptidase	9.58831	10.5723	0.983963	7.93156e-06	1.99547e-09
640	AT2G14880	SWIB/MDM2 domain superfamily protein	6.32277	8.42883	2.10606	0.000840603	1.24744e-11
641	AT2G14970	transposable element gene	4.70756	6.24296	1.5354	0.028807	3.98296e-07
642	AT2G15220	Plant basic secretory protein (BSP) family protein	8.2155	9.08013	0.864631	0.00776897	4.52368e-05
643	AT2G15270		7.61248	9.03454	1.42207	7.24083e-05	3.5014e-13
644	AT2G15790	peptidyl-prolyl cis-trans isomerase / cyclophilin-40 (CYP40) / rotamase	9.47487	11.9374	2.46252	0.000332858	1.48799e-13
645	AT2G16250	Leucine-rich repeat protein kinase family protein	8.52459	10.489	1.96437	6.9627e-05	2.37807e-14
646	AT2G16710	Iron-sulphur cluster biosynthesis family protein	8.20496	9.23334	1.02838	0.00147871	1.55503e-08
647	AT2G16720	myb domain protein 7	9.65173	10.9667	1.31495	0.00118726	2.10599e-10
648	AT2G16830		8.94784	9.80266	0.854825	0.000431416	1.63196e-06
649	AT2G17080	Arabidopsis protein of unknown function (DUF241)	6.64655	7.58382	0.937269	0.00894939	0.000456262
650	AT2G17340	Uncharacterised conserved protein (UCP030210)	9.13069	10.1753	1.04463	0.000884672	1.04259e-08
651	AT2G17442		8.04394	8.89471	0.850769	0.00652662	4.98578e-06
652	AT2G17845	NAD(P)-binding Rossmann-fold superfamily protein	5.91618	6.70295	0.786768	0.012194	0.000524769
653	AT2G17900	SET domain group 37	8.48104	12.3094	3.82838	4.38724e-08	5.81034e-18
654	AT2G17975	zinc finger (Ran-binding) family protein	6.7744	8.03685	1.26246	0.00157495	1.77665e-09
655	AT2G18250	4-phosphopantetheine adenylyltransferase	7.2241	8.44961	1.22551	0.000114253	1.88672e-08
656	AT2G18323		5.75592	7.77098	2.01506	3.62033e-05	2.73006e-11
657	AT2G18510	RNA-binding (RRM/RBD/RNP motifs) family protein	11.5162	13.542	2.02583	1.30102e-05	3.10272e-15
658	AT2G18550	homeobox protein 21	6.55146	8.32962	1.77816	0.00113634	3.9987e-10
659	AT2G18690		8.90189	9.99372	1.09184	0.0021291	5.44589e-06
660	AT2G18780	F-box and associated interaction domains-containing protein	6.92993	8.90535	1.97542	0.000192402	7.38064e-12
661	AT2G19170	subtilisin-like serine protease 3	8.94661	9.75496	0.80835	0.0129917	1.61148e-08
662	AT2G19180		9.45367	10.4219	0.968194	0.000769574	6.91463e-10
663	AT2G19310	HSP20-like chaperones superfamily protein	7.71538	13.5423	5.8269	0.000211626	3.42445e-16
664	AT2G19560	proteasome family protein	7.7216	8.64037	0.91877	0.00120753	2.48536e-13
665	AT2G19570	cytidine deaminase 1	10.6937	11.7648	1.07104	0.000204786	3.67592e-10
666	AT2G19572		8.26395	9.44407	1.18012	0.000808762	6.27585e-10
667	AT2G19580	tetraspanin2	6.80758	8.92902	2.12145	8.28603e-05	1.4746e-14
668	AT2G19582	other RNA	5.53067	6.68267	1.152	8.1516e-05	4.78549e-10
669	AT2G19900	NADP-malic enzyme 1	5.7731	6.75591	0.982808	0.0114663	9.47274e-08
670	AT2G20080		6.09705	7.57873	1.48168	0.0012747	1.51773e-10
671	AT2G20480		7.71268	8.60463	0.891943	0.00127684	5.15463e-06
672	AT2G20495		8.33172	9.40991	1.07819	0.000210364	6.05792e-12
673	AT2G20550	HSP40/DnaJ peptide-binding protein	9.36165	10.3863	1.02466	0.00023657	6.29501e-08
674	AT2G20560	DNAJ heat shock family protein	6.00659	12.2144	6.20778	1.33399e-06	7.99346e-15
675	AT2G20720	Pentatricopeptide repeat (PPR) superfamily protein	7.76526	9.94606	2.18081	0.000354425	1.37264e-11
676	AT2G20760	Clathrin light chain protein	8.09606	9.23866	1.1426	0.000640549	7.01217e-08
677	AT2G20770	GCR2-like 2	7.98604	9.00931	1.02326	0.000568209	3.05721e-07
678	AT2G20880	Integrase-type DNA-binding superfamily protein	5.78938	8.38964	2.60026	0.0001534	9.2121e-07
679	AT2G20940	Protein of unknown function (DUF1279)	8.84849	10.7317	1.88325	0.000833916	1.138e-13
680	AT2G21070	methyltransferases	8.10383	8.86109	0.757256	0.00192022	6.61849e-08
681	AT2G21130	Cyclophilin-like peptidyl-prolyl cis-trans isomerase family protein	6.43105	10.6285	4.19743	2.65793e-06	2.92656e-15
682	AT2G21150	XAP5 family protein	9.69823	11.1256	1.42736	0.000248502	9.87908e-15
683	AT2G21180		6.8329	7.84083	1.00793	0.00121811	1.17641e-08
684	AT2G21260	NAD(P)-linked oxidoreductase superfamily protein	7.93451	8.82417	0.889668	0.00832527	2.32316e-13
685	AT2G21270	ubiquitin fusion degradation 1	6.63815	7.48392	0.845768	0.0220689	3.90797e-07
686	AT2G21430	Papain family cysteine protease	7.76771	8.79862	1.03092	0.00410489	9.36231e-11
687	AT2G21620	Adenine nucleotide alpha hydrolases-like superfamily protein	8.9361	9.78896	0.852855	3.41269e-05	6.31076e-08
688	AT2G21640		8.81182	11.167	2.35517	0.000228624	1.83312e-09
689	AT2G21820		7.527	11.9991	4.47208	2.80406e-07	4.50963e-14
690	AT2G21880	RAB GTPase homolog 7A	6.27576	7.52383	1.24807	0.00289955	2.97233e-08
691	AT2G21940	shikimate kinase 1	8.56176	12.1363	3.57455	4.24264e-06	9.95382e-17
692	AT2G21970	stress enhanced protein 2	8.02653	8.93461	0.908077	0.019571	1.70192e-07
693	AT2G22088		5.80212	6.99065	1.18853	0.000684671	4.54224e-09
694	AT2G22090	RNA-binding (RRM/RBD/RNP motifs) family protein	9.34775	10.7676	1.4198	0.000536212	1.25413e-09
695	AT2G22240	myo-inositol-1-phosphate synthase 2	7.67299	11.7585	4.08546	7.63456e-06	5.47152e-15
696	AT2G22260	oxidoreductase, 2OG-Fe(II) oxygenase family protein	7.46263	8.24476	0.78213	0.000892617	2.77636e-06
697	AT2G22300	signal responsive 1	10.6936	11.4491	0.755497	0.0490907	0.000207353
698	AT2G22360	DNAJ heat shock family protein	9.95632	10.8234	0.867056	0.00396639	1.79299e-09
699	AT2G22450	riboflavin biosynthesis protein, putative	8.13761	8.90248	0.764874	0.00300769	4.32903e-08
700	AT2G22830	squalene epoxidase 2	7.52917	8.38916	0.859988	0.00403271	1.2528e-08
701	AT2G23110	Late embryogenesis abundant protein, group 6	6.10637	11.7296	5.62328	0.000676518	2.54347e-13
702	AT2G23780	RING/U-box superfamily protein	9.76419	10.5403	0.776075	0.00194692	4.21502e-08
703	AT2G23920		6.76297	7.64149	0.87852	0.0222291	0.000541567
704	AT2G24040	Low temperature and salt responsive protein family	8.96526	9.78694	0.821678	0.0041959	1.20945e-09
705	AT2G24100		9.15276	13.0732	3.92048	0.00010173	7.49997e-20
706	AT2G24110		7.39812	8.78413	1.38601	0.00133183	3.82168e-13
707	AT2G24260	LJRHL1-like 1	9.94408	10.7041	0.759991	0.00140804	2.29932e-05
708	AT2G24680	transcriptional factor B3 family protein	6.06354	8.89111	2.82757	9.27004e-06	1.63885e-14
709	AT2G24760	transposable element gene	5.07292	6.48527	1.41234	0.00080762	4.73826e-09
710	AT2G24990	Serine/threonine-protein kinase Rio1	9.68007	10.6592	0.979174	0.012494	1.17289e-06
711	AT2G25090	CBL-interacting protein kinase 16	8.63338	10.4239	1.79054	0.000139743	1.99386e-09
712	AT2G25110	stromal cell-derived factor 2-like protein precursor	8.8346	10.4	1.56544	1.47042e-05	1.20939e-12
713	AT2G25140	casein lytic proteinase B4	8.75478	14.5814	5.82659	2.01717e-05	6.35412e-17
714	AT2G25280		8.31619	9.11716	0.800972	0.000204284	3.27733e-10
715	AT2G25470	receptor like protein 21	5.38292	7.80228	2.41936	0.00419749	5.20003e-08
716	AT2G25570	binding	7.60473	8.5037	0.89897	0.00531645	5.55135e-06
717	AT2G25740	ATP-dependent protease La (LON) domain protein	7.85783	8.68994	0.832109	0.000325551	5.64482e-10
718	AT2G25760	Protein kinase family protein	7.08071	7.8386	0.757891	0.0286575	9.80786e-06
719	AT2G25920		10.1617	11.3282	1.16648	0.000283748	1.04014e-09
720	AT2G25950	Protein of unknown function (DUF1000)	9.74776	11.4421	1.69432	0.00143698	1.11209e-14
721	AT2G26000	zinc finger (C3HC4-type RING finger) family protein	9.18374	11.0413	1.85754	0.000618435	2.33985e-13
722	AT2G26140	FTSH protease 4	12.3066	13.4695	1.16282	9.99156e-06	4.38608e-14
723	AT2G26150	heat shock transcription factor A2	8.48014	17.4966	9.01647	0.000142267	2.27959e-11
724	AT2G26590	regulatory particle non-ATPase 13	10.6497	11.4321	0.782461	0.00231143	1.95931e-08
725	AT2G26860	FBD, F-box and Leucine Rich Repeat domains containing protein	7.73324	9.3983	1.66506	0.000391754	2.03391e-11
726	AT2G27200	P-loop containing nucleoside triphosphate hydrolases superfamily protein	6.71986	8.27158	1.55172	0.000926087	2.07479e-11
727	AT2G27290	Protein of unknown function (DUF1279)	8.98091	10.0217	1.04079	0.000704746	6.76523e-08
728	AT2G27580	A20/AN1-like zinc finger family protein	8.27478	11.0189	2.7441	0.00053937	6.19445e-11
729	AT2G28000	chaperonin-60alpha	12.7098	13.7633	1.05351	0.00255561	2.78439e-09
730	AT2G28053	transposable element gene	4.75124	6.04129	1.29005	0.000862475	3.36781e-09
731	AT2G28056	MIR172/MIR172A; miRNA	5.37719	10.3267	4.94954	6.48887e-06	2.73819e-16
732	AT2G28426		6.69611	8.43836	1.74226	0.00222294	4.83688e-11
733	AT2G28570		9.23073	11.2404	2.00967	0.000161328	3.37886e-09
734	AT2G29340	NAD-dependent epimerase/dehydratase family protein	11.812	12.6288	0.816775	0.000191916	8.69046e-05
735	AT2G29450	glutathione S-transferase tau 5	13.1661	16.1349	2.96883	0.000598399	2.30825e-14
736	AT2G29460	glutathione S-transferase tau 4	7.93072	10.536	2.60524	0.000298043	1.39832e-05
737	AT2G29480	glutathione S-transferase tau 2	5.862	7.48679	1.62479	0.000403906	1.15967e-06
738	AT2G29500	HSP20-like chaperones superfamily protein	8.5277	17.2348	8.70706	0.000108723	1.09349e-13
739	AT2G29720	FAD/NAD(P)-binding oxidoreductase family protein	7.43915	8.42348	0.98433	0.0182498	6.16533e-05
740	AT2G29740	UDP-glucosyl transferase 71C2	7.51054	9.36418	1.85364	0.00515186	2.53772e-09
741	AT2G30000	PHF5-like protein	9.71566	13.5901	3.87442	4.81619e-07	5.47608e-19
742	AT2G30130	Lateral organ boundaries (LOB) domain family protein	7.10332	10.5546	3.4513	3.36746e-05	4.12805e-13
743	AT2G30280	RNA-directed DNA methylation 4	9.35172	10.2093	0.857564	0.000746587	3.09046e-07
744	AT2G30320	Pseudouridine synthase family protein	9.7416	10.6826	0.941001	0.000803041	4.03343e-08
745	AT2G30480		7.10407	9.78481	2.68074	0.00103139	7.52896e-14
746	AT2G30550	alpha/beta-Hydrolases superfamily protein	8.36252	9.46463	1.1021	0.0014194	2.25573e-05
747	AT2G31490		8.46054	9.28177	0.821231	0.000691973	3.02367e-10
748	AT2G31650	homologue of trithorax	7.33092	8.2276	0.896674	0.00106215	1.30381e-08
749	AT2G31865	poly(ADP-ribose) glycohydrolase 2	5.61685	6.56105	0.944192	0.00051048	0.000161326
750	AT2G31920	Plant protein of unknown function (DUF936)	6.09385	8.09518	2.00132	0.00444713	7.38958e-08
751	AT2G32030	Acyl-CoA N-acyltransferases (NAT) superfamily protein	8.76228	10.0962	1.33392	0.00504989	1.21847e-05
752	AT2G32120	heat-shock protein 70T-2	6.33981	14.4596	8.1198	1.2163e-07	1.46219e-17
753	AT2G32130	Plant protein of unknown function (DUF641)	4.93958	7.37569	2.43612	0.000353552	4.52029e-14
754	AT2G32140	transmembrane receptors	5.76076	8.58086	2.8201	1.69388e-06	1.11416e-11
755	AT2G32190		8.69022	10.5761	1.88591	0.000423159	0.000154815
756	AT2G32510	mitogen-activated protein kinase kinase kinase 17	6.9287	8.29158	1.36288	0.00226	1.16166e-09
757	AT2G32520	alpha/beta-Hydrolases superfamily protein	8.00746	9.68055	1.67309	7.37897e-07	3.72052e-17
758	AT2G32940	Argonaute family protein	6.92396	9.0524	2.12844	0.000305928	1.87945e-10
759	AT2G33006		5.72405	6.53943	0.815377	0.00157041	6.62675e-06
760	AT2G33150	peroxisomal 3-ketoacyl-CoA thiolase 3	7.91686	9.08688	1.17002	0.000399439	7.66973e-07
761	AT2G33380	Caleosin-related family protein	10.915	12.3307	1.41563	0.0100834	2.25762e-07
762	AT2G33460	ROP-interactive CRIB motif-containing protein 1	5.72681	6.57181	0.845003	0.00176973	1.8201e-06
763	AT2G33585		6.91542	7.79877	0.88335	0.0106524	8.52031e-08
764	AT2G33590	NAD(P)-binding Rossmann-fold superfamily protein	10.6036	13.848	3.24447	9.23617e-06	1.75045e-14
765	AT2G33600	NAD(P)-binding Rossmann-fold superfamily protein	11.598	12.5748	0.976819	0.00308615	1.51285e-11
766	AT2G33735	Chaperone DnaJ-domain superfamily protein	6.28158	8.93742	2.65584	0.000141877	8.38342e-15
767	AT2G33740	Nitrogen regulatory PII-like, alpha/beta	11.2987	12.3835	1.08475	5.10351e-06	1.71205e-13
768	AT2G34040	Apoptosis inhibitory protein 5 (API5)	9.70396	11.5292	1.8252	1.31234e-05	1.83746e-17
769	AT2G34500	cytochrome P450, family 710, subfamily A, polypeptide 1	7.62763	9.38807	1.76045	4.25084e-05	1.88631e-09
770	AT2G34590	Transketolase family protein	12.5473	13.8393	1.29201	0.00224882	2.13775e-12
771	AT2G34610		6.80557	8.11533	1.30976	0.00196832	1.11892e-09
772	AT2G34840	Coatomer epsilon subunit	9.54639	10.3963	0.849902	0.00793981	1.85931e-10
773	AT2G34900	Transcription factor GTE6	9.11252	9.9161	0.803583	0.00324972	1.31666e-07
774	AT2G34930	disease resistance family protein / LRR family protein	6.75362	7.54849	0.794864	0.00231929	0.000420584
775	AT2G35150	EXORDIUM like 1	5.64763	6.75394	1.10631	0.00180599	7.93846e-09
776	AT2G35430	Zinc finger C-x8-C-x5-C-x3-H type family protein	8.15878	9.03908	0.8803	0.017297	1.33543e-07
777	AT2G35820	ureidoglycolate hydrolases	8.89287	9.70015	0.807285	0.0024128	5.35951e-12
778	AT2G35900		10.8744	11.6633	0.788893	3.87336e-05	1.79246e-09
779	AT2G35945	other RNA	7.25618	8.25404	0.997868	0.0257659	7.65956e-08
780	AT2G35950	embryo sac development arrest 12	7.19891	8.25736	1.05846	0.0123722	8.6615e-10
781	AT2G36030		6.25381	7.94304	1.68923	0.000258959	1.99732e-08
782	AT2G36080	AP2/B3-like transcriptional factor family protein	7.91834	9.73789	1.81955	2.13799e-05	3.04415e-08
783	AT2G36220		10.1532	13.0366	2.88341	0.00016055	3.84294e-11
784	AT2G36355	Family of unknown function (DUF662)	8.07537	9.19953	1.12416	9.27378e-06	1.87161e-09
785	AT2G36360	Galactose oxidase/kelch repeat superfamily protein	6.4108	7.25924	0.848445	0.00306227	2.51556e-09
786	AT2G36460	Aldolase superfamily protein	8.4385	12.3825	3.94399	8.47942e-06	1.2667e-14
787	AT2G36540	Haloacid dehalogenase-like hydrolase (HAD) superfamily protein	6.20708	6.97442	0.76734	0.0363064	5.21021e-09
788	AT2G36640	embryonic cell protein 63	5.53231	6.49823	0.965924	0.034313	0.000123202
789	AT2G36740	sequence-specific DNA binding transcription factors;DNA binding;DNA binding	8.40817	9.71504	1.30687	0.000926098	5.13195e-10
790	AT2G36750	UDP-glucosyl transferase 73C1	6.00514	8.07462	2.06948	0.00706029	1.55427e-06
791	AT2G36900	membrin 11	10.8836	11.6842	0.80066	0.00330313	1.83783e-06
792	AT2G36950	Heavy metal transport/detoxification superfamily protein	11.1961	12.2917	1.09558	8.16378e-05	3.57655e-09
793	AT2G37060	nuclear factor Y, subunit B8	9.09177	10.1646	1.07283	0.000240089	2.55873e-10
794	AT2G37120	S1FA-like DNA-binding protein	8.39325	9.20203	0.80878	0.000586068	9.60411e-14
795	AT2G37170	plasma membrane intrinsic protein 2	13.706	14.6097	0.90366	0.00569599	1.35281e-08
796	AT2G37180	Aquaporin-like superfamily protein	11.9857	15.5028	3.51718	3.71259e-05	1.72724e-17
797	AT2G37250	adenosine kinase	7.60211	8.5474	0.945285	0.0232465	1.0131e-07
798	AT2G37440	DNAse I-like superfamily protein	7.89456	9.46557	1.57101	0.000669897	1.83949e-07
799	AT2G37500	arginine biosynthesis protein ArgJ family	6.64325	7.48743	0.844182	0.00488656	1.48223e-05
800	AT2G37510	RNA-binding (RRM/RBD/RNP motifs) family protein	7.91081	8.66997	0.759159	0.00145716	5.63072e-06
801	AT2G37680		8.42568	9.19711	0.77143	0.000636312	4.37422e-07
802	AT2G37750		11.8828	12.8164	0.933586	0.00405014	6.42498e-07
803	AT2G38000	chaperone protein dnaJ-related	9.14404	9.89673	0.752692	0.0201051	7.10543e-05
804	AT2G38250	Homeodomain-like superfamily protein	5.88063	7.00266	1.12203	0.000333925	0.000143278
805	AT2G38340	Integrase-type DNA-binding superfamily protein	5.6022	10.0657	4.46353	0.000164294	5.915e-15
806	AT2G38410	ENTH/VHS/GAT family protein	8.26018	9.23645	0.976272	0.00268546	2.73895e-11
807	AT2G38520	transposable element gene	4.9046	5.81405	0.909448	0.00918314	1.93286e-07
808	AT2G38600	HAD superfamily, subfamily IIIB acid phosphatase	7.87246	10.2657	2.3932	0.000206018	2.4935e-09
809	AT2G38830	Ubiquitin-conjugating enzyme/RWD-like protein	5.40216	6.92399	1.52183	0.00378183	5.26161e-07
810	AT2G39550	Prenyltransferase family protein	8.25935	9.0322	0.772853	0.000366216	4.2336e-07
811	AT2G39725	LYR family of Fe/S cluster biogenesis protein	8.30589	9.08811	0.782215	0.0023696	3.42116e-06
812	AT2G40095	Alpha/beta hydrolase related protein	6.00772	7.10248	1.09476	0.0118841	1.42359e-06
813	AT2G40300	ferritin 4	9.06169	10.9338	1.87216	2.68775e-05	8.26055e-07
814	AT2G40340	Integrase-type DNA-binding superfamily protein	5.61701	7.47307	1.85605	0.00147869	6.1916e-07
815	AT2G40350	Integrase-type DNA-binding superfamily protein	5.07986	6.06459	0.98473	0.00121313	2.98738e-07
816	AT2G40830	RING-H2 finger C1A	11.4068	12.4859	1.0791	0.0031479	3.8654e-11
817	AT2G40860	protein kinase family protein / protein phosphatase 2C ( PP2C) family protein	7.53119	8.51409	0.982902	0.000297451	3.30254e-10
818	AT2G40950	Basic-leucine zipper (bZIP) transcription factor family protein	8.59379	9.57098	0.977194	0.00183816	1.22224e-11
819	AT2G41100	Calcium-binding EF hand family protein	12.9941	14.4673	1.47321	0.0007602	1.82201e-07
820	AT2G41160	Ubiquitin-associated (UBA) protein	10.1546	13.5515	3.39687	9.99345e-06	2.63752e-13
821	AT2G41170	F-box family protein	8.33602	9.23486	0.898839	0.0150129	1.57067e-07
822	AT2G41210	phosphatidylinositol- 4-phosphate 5-kinase 5	7.93642	8.82208	0.885656	0.00864371	1.14973e-08
823	AT2G41730		6.90816	9.16945	2.26129	0.00175719	1.3853e-05
824	AT2G41835	zinc finger (C2H2 type, AN1-like) family protein	9.00737	10.2628	1.25546	0.0117255	1.45951e-07
825	AT2G42330	GC-rich sequence DNA-binding factor-like protein with Tuftelin interacting domain	6.86293	8.70467	1.84174	0.00592483	1.66796e-11
826	AT2G42400	vascular plant one zinc finger protein 2	10.1871	10.9841	0.797057	0.000225721	5.10269e-11
827	AT2G43018	conserved peptide upstream open reading frame 17	10.6033	12.266	1.66266	0.000478176	1.22104e-10
828	AT2G43020	polyamine oxidase 2	10.725	12.3738	1.64885	8.49898e-05	1.72561e-10
829	AT2G43137	snoRNA	6.32862	7.18221	0.853589	0.011723	6.10966e-07
830	AT2G43141	snoRNA	7.26354	8.16157	0.898026	0.00907421	2.09457e-11
831	AT2G43320	S-adenosyl-L-methionine-dependent methyltransferases superfamily protein	7.6181	8.69063	1.07253	0.00447448	8.49949e-08
832	AT2G43340	Protein of unknown function (DUF1685)	10.843	11.8926	1.04962	0.00199985	7.02871e-08
833	AT2G43370	RNA-binding (RRM/RBD/RNP motifs) family protein	7.96589	8.91797	0.952085	0.000739938	6.76234e-09
834	AT2G43500	Plant regulator RWP-RK family protein	8.94655	10.4596	1.51308	0.000703078	1.88927e-11
835	AT2G43560	FKBP-like peptidyl-prolyl cis-trans isomerase family protein	7.35064	9.27352	1.92289	0.00166804	1.25988e-09
836	AT2G43630		11.6308	13.0834	1.45263	0.000185342	1.27513e-10
837	AT2G43640	Signal recognition particle, SRP9/SRP14 subunit	7.29761	8.38026	1.08265	0.000299709	2.47609e-09
838	AT2G43840	UDP-glycosyltransferase 74 F1	7.81393	9.03406	1.22013	0.00211444	1.23632e-08
839	AT2G44130	Galactose oxidase/kelch repeat superfamily protein	12.5639	13.6823	1.11837	0.00294849	1.34754e-09
840	AT2G44140	Peptidase family C54 protein	6.49671	7.51105	1.01434	0.00269307	4.78208e-06
841	AT2G44170		5.3661	9.31363	3.94753	0.000926022	2.46294e-16
842	AT2G44600		7.21876	8.52696	1.3082	0.000406788	5.91633e-11
843	AT2G44640		5.59801	6.39657	0.79856	0.00115019	5.78035e-06
844	AT2G45380		9.33638	10.1142	0.7778	0.00180811	1.54785e-07
845	AT2G45490	ataurora3	8.71734	9.54537	0.828031	0.00597594	1.43621e-05
846	AT2G45680	TCP family transcription factor	7.936	8.91551	0.979511	0.0173151	8.80794e-06
847	AT2G45840	Arabidopsis thaliana protein of unknown function (DUF821)	5.17444	8.04739	2.87296	0.00318385	1.3379e-09
848	AT2G45920	U-box domain-containing protein	9.98372	10.7656	0.781855	5.46707e-05	4.86619e-11
849	AT2G45980		10.4332	11.2351	0.801872	0.00215385	3.29109e-08
850	AT2G46230	PIN domain-like family protein	9.5735	10.4605	0.886968	0.000105337	7.48757e-10
851	AT2G46240	BCL-2-associated athanogene 6	6.79765	15.3803	8.58265	8.66591e-06	9.40394e-15
852	AT2G46270	G-box binding factor 3	7.30004	10.9626	3.66261	0.00191916	3.0874e-14
853	AT2G46600	Calcium-binding EF-hand family protein	7.43091	8.63845	1.20755	0.00296832	8.67517e-09
854	AT2G46610	RNA-binding (RRM/RBD/RNP motifs) family protein	6.56334	7.87691	1.31357	0.000417828	9.00209e-11
855	AT2G46670	CCT motif family protein	10.4261	12.0429	1.61673	0.000994671	3.9441e-10
856	AT2G46720	3-ketoacyl-CoA synthase 13	7.89128	9.17948	1.2882	0.000757435	2.8165e-10
857	AT2G46790	pseudo-response regulator 9	7.74004	9.8269	2.08685	0.000832969	2.38377e-10
858	AT2G46840	DOMAIN OF UNKNOWN FUNCTION 724 4	7.58574	8.52201	0.936271	0.00323435	3.60388e-06
859	AT2G47015	MIR408; miRNA	7.88834	10.0702	2.18187	0.000457735	3.33635e-10
860	AT2G47115		7.6357	8.69295	1.05725	0.00360595	6.02718e-07
861	AT2G47180	galactinol synthase 1	11.5187	17.2659	5.7472	0.000142055	3.44112e-17
862	AT2G47410	WD40/YVTN repeat-like-containing domain;Bromodomain	9.60819	10.4506	0.842456	0.00574737	6.20201e-09
863	AT2G47520	Integrase-type DNA-binding superfamily protein	8.57191	11.6945	3.12263	9.54181e-05	5.44392e-08
864	AT2G47720		7.48529	10.0957	2.61038	9.33374e-05	2.49835e-12
865	AT2G47730	glutathione S-transferase phi 8	14.1196	16.6561	2.53641	9.52868e-06	4.87383e-12
866	AT2G47760	asparagine-linked glycosylation 3	7.33269	8.11565	0.782963	0.000598761	3.19735e-08
867	AT2G47770	TSPO(outer membrane tryptophan-rich sensory protein)-related	6.18595	8.38776	2.20181	0.00246079	2.24343e-07
868	AT2G47780	Rubber elongation factor protein (REF)	7.90962	9.84687	1.93725	0.00243944	1.01761e-09
869	AT2G47950		7.60007	9.82159	2.22152	0.000610447	2.06136e-08
870	AT3G01070	early nodulin-like protein 16	7.53548	11.6359	4.10044	2.24677e-06	1.25335e-16
871	AT3G01100	hypothetical protein 1	7.15788	8.72426	1.56639	0.000790537	2.00111e-11
872	AT3G01150	polypyrimidine tract-binding protein 1	9.4657	10.3022	0.836462	0.000605381	5.52022e-15
873	AT3G01175	Protein of unknown function (DUF1666)	5.30942	7.24731	1.93789	0.00219869	1.08762e-12
874	AT3G01210	RNA-binding (RRM/RBD/RNP motifs) family protein	9.39312	10.4582	1.06506	0.000885052	6.07171e-10
875	AT3G01290	SPFH/Band 7/PHB domain-containing membrane-associated protein family	11.5656	12.4086	0.843001	0.001589	5.46373e-05
876	AT3G01310	Phosphoglycerate mutase-like family protein	6.56219	7.80482	1.24263	0.00465081	1.55564e-07
877	AT3G01313	snoRNA	8.36306	9.33502	0.971956	0.00317119	0.000197337
878	AT3G01316	snoRNA	9.32212	10.3866	1.06448	0.0257595	8.42294e-05
879	AT3G01331	ECA1 gametogenesis related family protein	5.49692	6.31268	0.81576	0.00890155	0.000732883
880	AT3G01560	Protein of unknown function (DUF1421)	10.6545	11.5053	0.850852	0.000551136	4.12242e-12
881	AT3G01970	WRKY DNA-binding protein 45	7.55237	8.86904	1.31667	0.0355007	8.43478e-08
882	AT3G02480	Late embryogenesis abundant protein (LEA) family protein	8.18405	10.2965	2.11243	0.0108378	1.93443e-06
883	AT3G02620	Plant stearoyl-acyl-carrier-protein desaturase family protein	6.69545	7.52211	0.826657	0.00590486	2.1784e-11
884	AT3G02860	zinc ion binding	7.81485	9.12964	1.31479	0.000952071	2.07077e-09
885	AT3G02900		8.01285	8.93241	0.919556	0.00227384	3.83822e-12
886	AT3G02990	heat shock transcription factor A1E	5.6369	7.42621	1.78931	0.00306582	2.96414e-13
887	AT3G03140	Tudor/PWWP/MBT superfamily protein	8.47884	10.2949	1.81607	0.00858129	1.70375e-09
888	AT3G03270	Adenine nucleotide alpha hydrolases-like superfamily protein	13.1587	15.2521	2.09347	0.000140884	3.2791e-09
889	AT3G03280		5.70495	7.03573	1.33079	0.00138904	3.19549e-10
890	AT3G03310	lecithin:cholesterol acyltransferase 3	9.72431	11.6253	1.901	5.94358e-06	4.14081e-15
891	AT3G03320	RNA-binding ASCH domain protein	7.78229	8.6386	0.856318	0.00631861	1.38517e-06
892	AT3G03330	NAD(P)-binding Rossmann-fold superfamily protein	5.90564	6.83418	0.928549	7.61678e-05	1.66115e-07
893	AT3G03341		5.1548	6.52238	1.36758	0.00335801	1.69751e-08
894	AT3G03470	cytochrome P450, family 87, subfamily A, polypeptide 9	9.11788	10.254	1.13611	0.0169167	1.24402e-11
895	AT3G03520	non-specific phospholipase C3	10.522	13.2775	2.75551	0.00174157	4.49072e-14
896	AT3G03855		7.24508	11.7298	4.48475	7.66729e-06	1.27027e-18
897	AT3G03950	evolutionarily conserved C-terminal region 1	10.3012	11.1822	0.881065	0.00248193	1.3362e-12
898	AT3G04000	NAD(P)-binding Rossmann-fold superfamily protein	7.37904	8.86816	1.48912	0.00155135	2.44308e-06
899	AT3G04120	glyceraldehyde-3-phosphate dehydrogenase C subunit 1	5.47734	7.77492	2.29757	4.6774e-05	3.03613e-08
900	AT3G04200	RmlC-like cupins superfamily protein	4.95515	6.30804	1.35289	0.0200971	2.06206e-06
901	AT3G04380	SET-domain containing protein lysine methyltransferase family protein	7.17572	8.63364	1.45792	7.28795e-06	6.0277e-09
902	AT3G04500	RNA-binding (RRM/RBD/RNP motifs) family protein	6.45415	7.30505	0.850908	0.000345873	8.50975e-10
903	AT3G04710	ankyrin repeat family protein	9.95192	13.9338	3.98187	0.000720913	4.40304e-17
904	AT3G05030	sodium hydrogen exchanger 2	10.5995	12.3504	1.75086	0.000312282	3.12159e-13
905	AT3G05160	Major facilitator superfamily protein	8.19085	9.28528	1.09444	2.82198e-05	1.48382e-07
906	AT3G05327	Cyclin family protein	6.56136	8.64704	2.08568	0.00020538	2.86119e-12
907	AT3G05660	receptor like protein 33	6.23913	9.12165	2.88252	0.00690871	2.51835e-12
908	AT3G05675	BTB/POZ domain-containing protein	6.62782	7.63664	1.00882	0.00871809	1.80566e-07
909	AT3G05905	other RNA	5.50089	7.6956	2.19471	1.44088e-05	4.30674e-10
910	AT3G05950	RmlC-like cupins superfamily protein	6.6194	8.35388	1.73448	0.00751621	8.19931e-07
911	AT3G06180	Ribosomal protein L34e superfamily protein	8.99503	10.1725	1.17749	3.39111e-05	3.08733e-11
912	AT3G06210	ARM repeat superfamily protein	8.48944	9.47468	0.985239	0.00374286	1.39373e-08
913	AT3G06420	Ubiquitin-like superfamily protein	10.1312	11.6132	1.482	0.000221274	1.54004e-09
914	AT3G06433		5.67428	7.60331	1.92903	4.86587e-05	5.95627e-10
915	AT3G06500	Plant neutral invertase family protein	10.0147	10.7983	0.783665	0.00787896	0.000165901
916	AT3G06540	Rab escort protein	9.75484	11.0123	1.25747	0.000275688	4.80132e-11
917	AT3G06660	PAPA-1-like family protein / zinc finger (HIT type) family protein	8.65913	11.3471	2.68798	0.000241025	1.24309e-17
918	AT3G06760	Drought-responsive family protein	10.9118	11.8577	0.945899	0.000971286	1.12487e-10
919	AT3G06790	plastid developmental protein DAG, putative	9.5297	10.2836	0.753901	0.00409887	5.27776e-07
920	AT3G06850	2-oxoacid dehydrogenases acyltransferase family protein	6.91208	8.21379	1.30171	0.00128258	2.86163e-10
921	AT3G07090	PPPDE putative thiol peptidase family protein	11.3141	16.1143	4.80019	3.77747e-07	6.88981e-16
922	AT3G07150		6.62899	13.3372	6.70817	7.41799e-08	1.75084e-17
923	AT3G07220	SMAD/FHA domain-containing protein	9.17754	10.1809	1.00339	0.000970622	1.95854e-09
924	AT3G07300	NagB/RpiA/CoA transferase-like superfamily protein	7.82114	8.77402	0.952882	0.000710687	8.28421e-10
925	AT3G07370	carboxyl terminus of HSC70-interacting protein	8.76523	10.2499	1.4847	0.000161293	5.21082e-12
926	AT3G07500	Far-red impaired responsive (FAR1) family protein	8.62604	9.49787	0.871821	0.000215659	4.9634e-06
927	AT3G07770	HEAT SHOCK PROTEIN 89.1	10.1819	12.8957	2.71381	0.000812038	2.02237e-13
928	AT3G08590	Phosphoglycerate mutase, 2,3-bisphosphoglycerate-independent	12.6167	14.6042	1.98745	2.4665e-05	1.16944e-14
929	AT3G08690	ubiquitin-conjugating enzyme 11	11.4557	13.4028	1.94704	0.000174907	2.67583e-13
930	AT3G08700	ubiquitin-conjugating enzyme 12	5.29876	6.82621	1.52745	0.000193985	2.41496e-08
931	AT3G08860	PYRIMIDINE 4	9.61	10.3705	0.760477	0.0307561	0.000997886
932	AT3G08950	electron transport SCO1/SenC family protein	7.3723	8.15286	0.780557	0.00514003	9.72854e-07
933	AT3G08960	ARM repeat superfamily protein	9.78282	11.8926	2.10976	0.00114544	8.10748e-12
934	AT3G08970	DNAJ heat shock N-terminal domain-containing protein	5.26942	10.8848	5.61539	3.59587e-05	1.12765e-18
935	AT3G08990	Yippee family putative zinc-binding protein	7.20574	8.94341	1.73768	0.000721038	3.20601e-07
936	AT3G09085	Protein of unknown function (DUF962)	10.0151	10.983	0.967927	0.0052021	7.17661e-08
937	AT3G09100	mRNA capping enzyme family protein	8.06327	8.90138	0.838114	0.0020289	2.15191e-08
938	AT3G09230	myb domain protein 1	7.58184	8.78498	1.20315	0.00134643	6.77748e-10
939	AT3G09350	Fes1A	9.70903	16.4235	6.7145	9.40159e-05	2.78779e-14
940	AT3G09360	Cyclin/Brf1-like TBP-binding protein	8.07616	9.72051	1.64435	0.000517086	2.96148e-08
941	AT3G09370	myb domain protein 3r-3	8.60548	9.72055	1.11507	0.00154825	1.2442e-09
942	AT3G09440	Heat shock protein 70 (Hsp 70) family protein	12.0587	15.9383	3.87955	0.000472491	6.73743e-15
943	AT3G09450		5.77401	6.99339	1.21938	0.0490933	2.32529e-07
944	AT3G09570	Lung seven transmembrane receptor family protein	9.07685	9.94739	0.870533	0.000310272	4.96905e-11
945	AT3G09630	Ribosomal protein L4/L1 family	7.76157	8.5629	0.801333	0.000321399	1.3806e-07
946	AT3G09640	ascorbate peroxidase 2	5.59546	15.7753	10.1798	9.33569e-07	3.3395e-22
947	AT3G09830	Protein kinase superfamily protein	7.83786	9.58312	1.74527	0.000165835	5.28481e-09
948	AT3G10020		11.9007	16.3107	4.40994	8.56105e-05	6.99115e-16
949	AT3G10030	aspartate/glutamate/uridylate kinase family protein	9.67314	10.8096	1.13647	0.000238432	2.22729e-13
950	AT3G10100	transposable element gene	4.9501	6.93335	1.98325	0.00183029	2.93248e-08
951	AT3G10113	Homeodomain-like superfamily protein	10.1605	13.083	2.9225	2.32966e-06	4.17895e-13
952	AT3G10210	SEC14 cytosolic factor family protein / phosphoglyceride transfer family protein	8.17353	9.09662	0.923098	0.00243267	1.47194e-10
953	AT3G10250	Plant protein 1589 of unknown function	7.37329	8.32124	0.947947	0.000762755	4.74352e-09
954	AT3G10280	3-ketoacyl-CoA synthase 14	7.97261	9.11376	1.14114	0.00503346	8.49705e-10
955	AT3G10300	Calcium-binding EF-hand family protein	7.7452	8.72619	0.980992	0.000197531	2.9253e-05
956	AT3G10380	subunit of exocyst complex 8	8.15377	9.36811	1.21434	0.000367536	1.81157e-09
957	AT3G10390	Flavin containing amine oxidoreductase family protein	8.63142	9.8339	1.20249	1.80903e-06	2.44085e-12
958	AT3G10450	serine carboxypeptidase-like 7	8.27901	10.7925	2.5135	0.00393976	8.02612e-06
959	AT3G10640	SNF7 family protein	6.21496	7.85125	1.63629	1.20376e-05	1.66326e-13
960	AT3G10745	MIR158A; miRNA	6.26882	7.24318	0.97436	0.00888283	8.32802e-09
961	AT3G10800	Basic-leucine zipper (bZIP) transcription factor family protein	7.7247	9.53208	1.80738	3.89098e-05	8.73167e-12
962	AT3G10815	RING/U-box superfamily protein	6.38607	8.26402	1.87795	0.00127277	1.40676e-10
963	AT3G10820	Transcription elongation factor (TFIIS) family protein	7.704	10.7134	3.00937	2.5898e-05	3.23384e-15
964	AT3G10985	senescence associated gene 20	13.4097	14.2335	0.823798	0.00961621	2.75869e-07
965	AT3G11010	receptor like protein 34	7.26392	8.24983	0.985911	0.000461408	3.53361e-11
966	AT3G11020	DRE/CRT-binding protein 2B	5.62642	10.1511	4.52472	4.17179e-05	1.48242e-18
967	AT3G11050	ferritin 2	7.01193	8.08672	1.07479	0.00506281	1.38277e-06
968	AT3G11070	Outer membrane OMP85 family protein	7.02302	8.17817	1.15515	0.00119531	1.6261e-08
969	AT3G11260	WUSCHEL related homeobox 5	6.18646	9.1657	2.97924	0.000349089	3.62298e-13
970	AT3G11440	myb domain protein 65	7.91243	9.16437	1.25194	0.00289697	4.80132e-11
971	AT3G11580	AP2/B3-like transcriptional factor family protein	7.33266	8.65605	1.32339	0.000942596	2.24856e-08
972	AT3G11620	alpha/beta-Hydrolases superfamily protein	8.20888	9.03045	0.821566	0.000643223	4.63183e-09
973	AT3G11670	UDP-Glycosyltransferase superfamily protein	9.36533	10.3364	0.971061	0.00840673	4.50519e-10
974	AT3G12050	Aha1 domain-containing protein	8.65407	13.0313	4.37722	2.31942e-05	1.62482e-14
975	AT3G12080	GTP-binding family protein	8.26455	9.10747	0.842926	0.000181451	7.20679e-09
976	AT3G12190		5.02758	6.44255	1.41497	0.00121798	0.000290956
977	AT3G12290	Amino acid dehydrogenase family protein	7.48094	8.4227	0.941755	0.00102128	3.57341e-06
978	AT3G12510	MADS-box family protein	8.75294	10.4272	1.67424	0.00124255	5.27468e-14
979	AT3G12580	heat shock protein 70	7.18148	14.4122	7.23075	1.06783e-05	7.50478e-13
980	AT3G12585	pre-tRNA	5.48484	6.39791	0.913066	0.00765755	6.29179e-06
981	AT3G12740	ALA-interacting subunit 1	7.19355	8.33495	1.1414	0.000184995	2.96198e-09
982	AT3G13130		5.92868	6.99353	1.06485	0.00199059	2.13538e-06
983	AT3G13224	RNA-binding (RRM/RBD/RNP motifs) family protein	7.99672	9.05568	1.05895	0.000730407	4.86373e-10
984	AT3G13229	Plant protein of unknown function (DUF868)	4.72823	6.88677	2.15854	0.00189953	5.27605e-07
985	AT3G13235	ubiquitin family protein	6.82687	8.00241	1.17555	0.000491225	1.95353e-09
986	AT3G13240		6.92346	8.191	1.26754	0.00059289	6.24499e-13
987	AT3G13277	other RNA	5.93532	6.98009	1.04477	0.00127285	2.91558e-06
988	AT3G13310	Chaperone DnaJ-domain superfamily protein	12.2579	13.6439	1.38598	0.000694597	7.58798e-12
989	AT3G13435		8.81621	9.69415	0.877937	0.00369293	1.38755e-06
990	AT3G13470	TCP-1/cpn60 chaperonin family protein	13.1687	15.8626	2.69387	2.07022e-06	2.06644e-13
991	AT3G13520	arabinogalactan protein 12	14.6528	15.5291	0.87627	0.00646285	6.16361e-07
992	AT3G13525	snoRNA	6.24436	7.05643	0.812072	0.0180187	1.9721e-05
993	AT3G13780	SMAD/FHA domain-containing protein	7.77138	8.6388	0.867415	0.000747337	3.81299e-05
994	AT3G13845		9.83486	10.5863	0.751487	0.0105878	1.95141e-08
995	AT3G13860	heat shock protein 60-3A	9.40894	10.7206	1.3117	8.65002e-05	3.71286e-12
996	AT3G14200	Chaperone DnaJ-domain superfamily protein	9.90883	13.4728	3.56401	0.000155449	9.51692e-12
997	AT3G14230	related to AP2 2	7.79449	9.01463	1.22014	0.0134303	2.31973e-08
998	AT3G14590	Calcium-dependent lipid-binding (CaLB domain) family protein	8.25355	9.38429	1.13074	0.00400453	5.20272e-09
999	AT3G14620	cytochrome P450, family 72, subfamily A, polypeptide 8	7.84725	11.4615	3.61426	0.00277525	2.27557e-13
1000	AT3G14990	Class I glutamine amidotransferase-like superfamily protein	8.97787	10.0285	1.0506	0.000263434	7.24679e-08
1001	AT3G15040	Protein of unknown function, DUF584	5.1529	6.28146	1.12856	2.87189e-05	7.23679e-14
1002	AT3G15070	RING/U-box superfamily protein	9.34082	10.2273	0.886476	0.00125903	6.23426e-11
1003	AT3G15080	Polynucleotidyl transferase, ribonuclease H-like superfamily protein	9.29466	10.1814	0.886744	0.00435578	4.19361e-09
1004	AT3G15340	proton pump interactor 2	5.41374	10.2632	4.84943	2.29715e-05	2.31081e-14
1005	AT3G15518		6.89107	7.72831	0.837237	0.000762292	8.9892e-05
1006	AT3G15770		10.5201	12.2714	1.75123	0.000182453	3.77081e-11
1007	AT3G15780		10.1241	11.5427	1.41862	0.00256987	1.68436e-09
1008	AT3G16050	pyridoxine biosynthesis 1.2	9.22573	15.5001	6.2744	2.95128e-05	1.8819e-13
1009	AT3G16170	AMP-dependent synthetase and ligase family protein	9.68629	10.5146	0.828321	0.000319253	7.11933e-10
1010	AT3G16510	Calcium-dependent lipid-binding (CaLB domain) family protein	7.95546	8.79897	0.843511	0.00611393	1.0718e-07
1011	AT3G17090	Protein phosphatase 2C family protein	8.06528	8.97498	0.909702	0.0017238	1.77024e-09
1012	AT3G17110		8.71726	14.4292	5.71191	0.00182845	2.9249e-14
1013	AT3G17130	Plant invertase/pectin methylesterase inhibitor superfamily protein	9.71402	11.1362	1.42222	0.00285716	1.77825e-09
1014	AT3G17350		9.5469	10.5375	0.990593	0.00198529	1.77262e-09
1015	AT3G17400	F-box family protein	4.95443	7.16013	2.2057	0.000211763	1.22538e-10
1016	AT3G17611	RHOMBOID-like protein 14	7.69186	12.066	4.37413	1.91177e-06	6.68213e-16
1017	AT3G17770	Dihydroxyacetone kinase	7.62661	8.42671	0.800098	0.0022814	3.59962e-06
1018	AT3G17790	purple acid phosphatase 17	6.0129	6.80054	0.787646	0.0132979	1.47535e-07
1019	AT3G17800	Protein of unknown function (DUF760)	6.94658	8.4411	1.49453	0.00527554	5.91987e-09
1020	AT3G18295	Protein of unknown function (DUF1639)	7.65057	8.56372	0.913142	0.00679767	1.08072e-06
1021	AT3G18520	histone deacetylase 15	8.40614	9.30938	0.903235	0.000149357	5.78742e-11
1022	AT3G18850	lysophosphatidyl acyltransferase 5	9.93449	10.8577	0.923234	0.00155884	2.19767e-11
1023	AT3G18900		6.32117	8.26474	1.94357	6.2822e-05	8.32593e-11
1024	AT3G18940	clast3-related	9.77656	10.5776	0.801068	0.00225357	4.61512e-08
1025	AT3G19180	paralog of ARC6	9.56936	10.5101	0.940749	0.00304322	4.27743e-08
1026	AT3G19184	AP2/B3-like transcriptional factor family protein	6.79719	7.92572	1.12853	0.0110456	3.68199e-09
1027	AT3G19270	cytochrome P450, family 707, subfamily A, polypeptide 4	6.05885	8.42668	2.36783	0.00195116	2.34313e-13
1028	AT3G19830	Calcium-dependent lipid-binding (CaLB domain) family protein	8.48509	9.93046	1.44537	3.74051e-05	7.49917e-13
1029	AT3G19910	RING/U-box superfamily protein	7.98775	9.05466	1.06691	1.89611e-05	3.35179e-09
1030	AT3G20180	Copper transport protein family	6.23532	8.54605	2.31073	1.80179e-06	1.10287e-13
1031	AT3G20630	ubiquitin-specific protease 14	8.54398	9.41772	0.87374	0.0030649	1.96347e-09
1032	AT3G20830	AGC (cAMP-dependent, cGMP-dependent and protein kinase C) kinase family protein	8.48386	9.62737	1.14351	0.00258509	2.60218e-05
1033	AT3G21350	RNA polymerase transcriptional regulation mediator-related	9.46283	10.272	0.80918	0.000369046	6.10746e-09
1034	AT3G21352		7.1327	8.06483	0.932134	0.00247508	1.98851e-05
1035	AT3G21420	2-oxoglutarate (2OG) and Fe(II)-dependent oxygenase superfamily protein	6.79169	7.90453	1.11284	0.00134721	7.43938e-08
1036	AT3G21710		8.46913	9.67004	1.20091	0.00336574	1.20992e-07
1037	AT3G22090		6.51273	10.3217	3.80901	4.08937e-06	1.766e-12
1038	AT3G22100	basic helix-loop-helix (bHLH) DNA-binding superfamily protein	7.66799	9.96335	2.29536	0.000761327	1.3792e-10
1039	AT3G22370	alternative oxidase 1A	8.70116	10.2731	1.5719	0.000629183	1.32501e-05
1040	AT3G22460	O-acetylserine (thiol) lyase (OAS-TL) isoform A2	8.48233	9.42748	0.945145	0.00638196	1.43774e-06
1041	AT3G22840	Chlorophyll A-B binding family protein	7.25847	12.0745	4.81603	9.08243e-06	1.7024e-17
1042	AT3G23150	Signal transduction histidine kinase, hybrid-type, ethylene sensor	9.32721	10.1819	0.854687	0.0141954	3.0201e-06
1043	AT3G23170		9.63544	11.1371	1.50163	0.0140732	1.05228e-05
1044	AT3G23240	ethylene response factor 1	6.09107	6.85591	0.764836	0.00739393	0.000529237
1045	AT3G23490	cyanase	9.00162	9.87578	0.874157	0.00367947	6.65169e-07
1046	AT3G23910		9.50319	10.3816	0.87842	0.000939089	3.08769e-08
1047	AT3G23920	beta-amylase 1	12.752	14.8625	2.11054	0.000881434	4.04467e-14
1048	AT3G23990	heat shock protein 60	7.44827	12.3445	4.89624	2.0679e-05	3.16361e-17
1049	AT3G24090	glutamine-fructose-6-phosphate transaminase (isomerizing)s;sugar binding;transaminases	6.81387	7.73869	0.924826	0.00162933	1.30884e-05
1050	AT3G24100	Uncharacterised protein family SERF	13.3793	14.4916	1.11227	0.000654541	6.72898e-11
1051	AT3G24200	FAD/NAD(P)-binding oxidoreductase family protein	8.61757	9.37499	0.757421	0.000212607	3.06597e-11
1052	AT3G24255	RNA-directed DNA polymerase (reverse transcriptase)-related family protein	9.23421	10.252	1.01781	0.0105944	9.04456e-11
1053	AT3G24310	myb domain protein 305	6.12515	8.67807	2.55291	6.98759e-05	7.81579e-11
1054	AT3G24420	alpha/beta-Hydrolases superfamily protein	8.96285	9.96997	1.00713	0.00826976	1.90121e-06
1055	AT3G24500	multiprotein bridging factor 1C	11.5786	17.1115	5.53291	6.64203e-05	3.30568e-12
1056	AT3G24570	Peroxisomal membrane 22 kDa (Mpv17/PMP22) family protein	8.99814	9.76997	0.771838	0.00271007	4.07294e-09
1057	AT3G25013	Synaptobrevin family protein	6.99815	9.13899	2.14084	0.00239145	2.48206e-13
1058	AT3G25110	fatA acyl-ACP thioesterase	9.56925	10.3677	0.79843	0.00148541	4.06498e-09
1059	AT3G25120	Mitochondrial import inner membrane translocase subunit Tim17/Tim22/Tim23 family protein	9.60325	10.6532	1.05	0.000131351	4.80801e-13
1060	AT3G25230	rotamase FKBP 1	11.8467	15.7212	3.87456	4.07969e-06	2.1716e-16
1061	AT3G26150	cytochrome P450, family 71, subfamily B, polypeptide 16	7.18161	8.42302	1.24141	0.00300262	4.87488e-05
1062	AT3G26170	cytochrome P450, family 71, subfamily B, polypeptide 19	6.39515	8.38969	1.99454	0.00134121	6.35875e-07
1063	AT3G26450	Polyketide cyclase/dehydrase and lipid transport superfamily protein	12.6687	13.752	1.08335	1.33813e-05	1.93511e-09
1064	AT3G26460	Polyketide cyclase/dehydrase and lipid transport superfamily protein	11.1474	12.1366	0.989209	0.00214971	2.77928e-12
1065	AT3G26816	MIR169L; miRNA	5.67899	6.47568	0.796692	0.0193878	9.87882e-07
1066	AT3G26819	MIR169N; miRNA	5.64113	6.40661	0.765479	0.0190622	2.64216e-06
1067	AT3G26890		8.74215	9.51907	0.77692	0.0238031	1.53567e-08
1068	AT3G26910	hydroxyproline-rich glycoprotein family protein	7.03061	8.35417	1.32356	0.00137097	2.40418e-07
1069	AT3G26980	membrane-anchored ubiquitin-fold protein 4 precursor	8.92255	9.76966	0.847109	0.00198586	1.95711e-05
1070	AT3G27025		7.1615	9.37135	2.20985	2.39265e-05	2.60262e-12
1071	AT3G27100		9.31845	10.4753	1.15688	0.000412204	2.95991e-11
1072	AT3G27150	Galactose oxidase/kelch repeat superfamily protein	8.32815	9.13815	0.809997	0.00323834	0.000308799
1073	AT3G27865	snoRNA	7.98496	9.0346	1.04965	0.00788402	1.40587e-09
1074	AT3G27990	other RNA	7.07064	7.9058	0.835164	0.00488079	2.56497e-12
1075	AT3G27997		5.1587	6.99638	1.83769	7.39202e-05	5.07445e-13
1076	AT3G28370		9.40674	10.2089	0.802163	0.00384809	8.10609e-06
1077	AT3G28480	Oxoglutarate/iron-dependent oxygenase	7.90744	8.74202	0.834582	0.00137533	1.55207e-06
1078	AT3G28530	UDP-glucose 4-epimerases	8.69143	10.1695	1.47803	0.00118886	5.05717e-11
1079	AT3G28740	Cytochrome P450 superfamily protein	9.92138	13.21	3.28865	0.008409	9.3092e-09
1080	AT3G28857	basic helix-loop-helix (bHLH) DNA-binding family protein	6.30558	7.20944	0.903859	0.00912487	7.40583e-09
1081	AT3G29090	pectin methylesterase 31	8.46314	9.35348	0.890338	0.00300172	9.34855e-08
1082	AT3G29170	Eukaryotic protein of unknown function (DUF872)	10.2077	10.9624	0.754682	0.000776678	9.76253e-08
1083	AT3G29575	ABI five binding protein 3	9.71318	11.2872	1.57398	0.00072736	7.87709e-11
1084	AT3G29600	transposable element gene	5.72791	6.92601	1.19809	0.000870237	2.82332e-06
1085	AT3G29644	other RNA	7.50148	8.62348	1.12199	0.00364798	2.6458e-12
1086	AT3G29810	COBRA-like protein 2 precursor	8.10673	10.5449	2.43812	0.00401072	7.20219e-10
1087	AT3G30122		9.1137	11.6124	2.49874	0.000298963	4.52885e-11
1088	AT3G31630	transposable element gene	6.84622	7.83843	0.992206	0.00407072	1.50583e-08
1089	AT3G32415	transposable element gene	4.75628	6.29441	1.53812	0.0369502	5.72394e-05
1090	AT3G42250	transposable element gene	4.77053	7.43228	2.66175	0.00122619	3.19752e-09
1091	AT3G42385		6.40007	7.23966	0.839592	0.0019623	2.67997e-15
1092	AT3G42628	phosphoenolpyruvate carboxylase-related / PEP carboxylase-related	7.73135	8.4912	0.759854	0.00130576	1.1808e-07
1093	AT3G43520	Transmembrane proteins 14C	9.70414	10.6306	0.926495	0.00717969	3.40949e-08
1094	AT3G44110	DNAJ homologue 3	11.5678	14.4206	2.85276	1.23205e-07	4.76713e-15
1095	AT3G44190	FAD/NAD(P)-binding oxidoreductase family protein	11.1373	12.2357	1.09843	0.000618593	3.08537e-06
1096	AT3G44200	NIMA (never in mitosis, gene A)-related 6	9.73876	10.5931	0.854339	0.00451415	3.82675e-07
1097	AT3G44716		7.12852	8.14598	1.01746	0.00508912	8.22062e-15
1098	AT3G45240	geminivirus rep interacting kinase 1	8.11284	8.96034	0.847507	0.000679161	1.53227e-08
1099	AT3G45480	RING/U-box protein with C6HC-type zinc finger	5.67243	6.47103	0.798604	0.00309605	2.14464e-07
1100	AT3G45610	Dof-type zinc finger DNA-binding family protein	8.89138	9.91268	1.0213	0.000160104	6.56002e-08
1101	AT3G45960	expansin-like A3	6.95084	7.76148	0.810644	0.00439132	4.89198e-06
1102	AT3G45970	expansin-like A1	9.30443	10.5482	1.2438	0.044446	4.96171e-05
1103	AT3G46070	C2H2-type zinc finger family protein	4.92595	8.29723	3.37128	0.000164155	1.55053e-07
1104	AT3G46080	C2H2-type zinc finger family protein	6.84215	10.7358	3.89363	0.000274345	2.89253e-08
1105	AT3G46090	C2H2 and C2HC zinc fingers superfamily protein	7.36134	11.2176	3.85624	0.000768825	7.03261e-09
1106	AT3G46200	nudix hydrolase homolog 9	8.31134	10.297	1.98564	2.31873e-05	1.03322e-14
1107	AT3G46230	heat shock protein 17.4	7.08186	17.4787	10.3968	0.000329132	3.72062e-14
1108	AT3G46450	SEC14 cytosolic factor family protein / phosphoglyceride transfer family protein	6.21087	7.23442	1.02355	0.00762203	2.97519e-07
1109	AT3G46630	Protein of unknown function (DUF3223)	7.21201	8.36829	1.15628	2.82872e-05	3.12803e-11
1110	AT3G46640	Homeodomain-like superfamily protein	7.92234	9.36891	1.44657	0.000273597	1.15532e-10
1111	AT3G47300	SELT-like protein precursor	8.43456	9.21933	0.784771	0.00243856	3.37784e-15
1112	AT3G47340	glutamine-dependent asparagine synthase 1	9.95106	11.5127	1.5616	0.00200927	1.56979e-06
1113	AT3G47342	snoRNA	7.96538	8.74849	0.783113	0.0111208	4.51692e-06
1114	AT3G47490	HNH endonuclease	10.9801	11.733	0.752909	0.000168822	9.80254e-08
1115	AT3G47550	RING/FYVE/PHD zinc finger superfamily protein	11.124	12.5862	1.46219	0.000330219	2.49432e-12
1116	AT3G47833		9.3097	10.1218	0.812138	0.00744558	7.75074e-05
1117	AT3G47860	chloroplastic lipocalin	7.35104	8.71543	1.36439	0.000209489	5.75236e-11
1118	AT3G48020		7.74215	8.54399	0.801844	0.000284432	1.00936e-05
1119	AT3G48058		7.70607	8.56937	0.863298	0.00123315	2.74246e-05
1120	AT3G48070	RING/U-box superfamily protein	11.2135	13.0941	1.88059	0.000512361	3.56275e-15
1121	AT3G48240	Octicosapeptide/Phox/Bem1p family protein	5.86244	9.21971	3.35727	8.55087e-08	2.53605e-12
1122	AT3G48510		7.17674	9.4993	2.32256	0.000117353	2.37763e-10
1123	AT3G48520	cytochrome P450, family 94, subfamily B, polypeptide 3	6.53652	10.1418	3.6053	3.179e-06	2.37442e-12
1124	AT3G48530	SNF1-related protein kinase regulatory subunit gamma 1	12.8956	13.8325	0.936906	0.00321387	4.97225e-09
1125	AT3G48540	Cytidine/deoxycytidylate deaminase family protein	8.19596	10.7191	2.52315	0.00223951	1.31741e-12
1126	AT3G48820	Glycosyltransferase family 29 (sialyltransferase) family protein	8.30553	9.31213	1.0066	4.89677e-05	1.22699e-09
1127	AT3G48880	RNI-like superfamily protein	10.3062	11.4504	1.14418	5.63539e-05	7.4608e-12
1128	AT3G49160	pyruvate kinase family protein	8.73948	10.3441	1.60466	0.0389528	0.000732904
1129	AT3G49320	Metal-dependent protein hydrolase	8.72828	9.63565	0.907375	0.00139655	2.16875e-09
1130	AT3G49530	NAC domain containing protein 62	9.65327	10.5666	0.91337	6.14407e-05	6.54757e-08
1131	AT3G49590	Autophagy-related protein 13	10.836	11.6299	0.793896	8.18569e-05	1.45545e-08
1132	AT3G49650	P-loop containing nucleoside triphosphate hydrolases superfamily protein	7.30326	8.24173	0.938465	0.0204551	9.11852e-06
1133	AT3G49780	phytosulfokine 4 precursor	10.4393	12.2191	1.77979	2.49801e-05	6.32387e-12
1134	AT3G49800	BSD domain-containing protein	8.89228	9.70672	0.814437	0.00462782	2.10131e-08
1135	AT3G49810	ARM repeat superfamily protein	8.23128	9.0906	0.859321	0.000456396	1.80833e-08
1136	AT3G50260	cooperatively regulated by ethylene and jasmonate 1	8.85932	10.2658	1.4065	0.000489178	1.60948e-08
1137	AT3G50620	P-loop containing nucleoside triphosphate hydrolases superfamily protein	8.40063	9.5643	1.16367	0.00186495	1.20919e-07
1138	AT3G50670	U1 small nuclear ribonucleoprotein-70K	7.68453	8.51816	0.83363	0.00807861	1.76154e-08
1139	AT3G50810	Uncharacterised protein family (UPF0497)	8.50473	9.3151	0.810374	0.00154791	2.74179e-07
1140	AT3G50830	cold-regulated 413-plasma membrane 2	11.6294	12.4008	0.771407	0.00126406	1.74306e-06
1141	AT3G50840	Phototropic-responsive NPH3 family protein	8.26886	10.4394	2.17057	5.52487e-05	5.70047e-17
1142	AT3G50930	cytochrome BC1 synthesis	7.36273	9.30109	1.93837	0.00470989	1.14578e-06
1143	AT3G51000	alpha/beta-Hydrolases superfamily protein	7.06853	7.85517	0.786636	0.0022303	2.63617e-10
1144	AT3G51040	RTE1-homolog	9.42288	10.3205	0.89762	0.000829886	5.01606e-08
1145	AT3G51130		9.89032	10.764	0.873636	0.00118399	4.34906e-11
1146	AT3G51140	Protein of unknown function (DUF3353)	6.88293	7.79322	0.91029	0.00219209	1.14167e-07
1147	AT3G51500		9.61087	11.0349	1.42402	4.20015e-05	9.2393e-15
1148	AT3G51520	diacylglycerol acyltransferase family	9.04574	11.282	2.23622	1.63316e-05	5.33943e-14
1149	AT3G51790	transmembrane protein G1P-related 1	7.5478	9.12472	1.57692	0.000427465	2.92234e-11
1150	AT3G51870	Mitochondrial substrate carrier family protein	6.25594	7.46039	1.20445	0.000646293	2.51875e-08
1151	AT3G51910	heat shock transcription factor A7A	10.793	15.3531	4.56003	4.20246e-05	3.09759e-09
1152	AT3G52230		7.17856	8.37634	1.19778	0.000894586	8.62993e-12
1153	AT3G52580	Ribosomal protein S11 family protein	7.64195	8.42509	0.78314	0.00547378	1.56896e-05
1154	AT3G53030	ser/arg-rich protein kinase 4	9.27747	10.0424	0.7649	0.000261216	5.75463e-12
1155	AT3G53230	ATPase, AAA-type, CDC48 protein	8.03165	11.9399	3.90826	3.5092e-06	6.63904e-15
1156	AT3G53342		7.78401	8.62498	0.840968	2.97381e-05	9.25069e-07
1157	AT3G53500	RNA-binding (RRM/RBD/RNP motifs) family protein with retrovirus zinc finger-like domain	8.87666	9.67536	0.798698	0.00143816	5.74673e-09
1158	AT3G53530	Chloroplast-targeted copper chaperone protein	7.76685	8.57478	0.807932	0.0219615	1.78216e-06
1159	AT3G53820	C2H2 and C2HC zinc fingers superfamily protein	5.41555	6.31549	0.899948	0.0327596	2.51893e-09
1160	AT3G53830	Regulator of chromosome condensation (RCC1) family protein	9.69871	13.1637	3.465	2.42914e-07	1.4052e-16
1161	AT3G53990	Adenine nucleotide alpha hydrolases-like superfamily protein	12.8761	13.8009	0.924879	0.000987353	2.8863e-06
1162	AT3G54320	Integrase-type DNA-binding superfamily protein	7.74996	9.44973	1.69977	9.89523e-05	2.43364e-12
1163	AT3G54360	zinc ion binding	7.65608	8.60482	0.948736	6.72193e-05	7.32408e-10
1164	AT3G54380	SAC3/GANP/Nin1/mts3/eIF-3 p25 family	7.13912	8.03119	0.892074	0.00158752	1.31675e-09
1165	AT3G54620	basic leucine zipper 25	10.0138	10.8658	0.851971	7.96314e-05	9.27735e-10
1166	AT3G55030	phosphatidylglycerolphosphate synthase 2	8.35013	9.13911	0.788983	0.000264158	2.67554e-12
1167	AT3G55460	SC35-like splicing factor 30	9.50427	10.4284	0.924109	0.000263169	2.45454e-10
1168	AT3G55500	expansin A16	6.94257	9.17458	2.23201	6.63712e-05	3.9987e-07
1169	AT3G55520	FKBP-like peptidyl-prolyl cis-trans isomerase family protein	7.44558	8.79371	1.34812	0.00134545	8.09289e-11
1170	AT3G55580	Regulator of chromosome condensation (RCC1) family protein	5.82162	9.26368	3.44206	0.00011297	3.80438e-13
1171	AT3G55646		5.94106	6.87624	0.935179	0.0104339	1.16169e-06
1172	AT3G56090	ferritin 3	7.89451	8.98247	1.08796	0.00341198	2.66941e-06
1173	AT3G56250		7.89707	10.7187	2.82163	0.000540561	3.93764e-16
1174	AT3G56275		7.94655	9.06336	1.11681	0.0102274	3.43297e-06
1175	AT3G56710	sigma factor binding protein 1	7.84702	10.2604	2.41334	0.000305046	6.86543e-07
1176	AT3G56740	Ubiquitin-associated (UBA) protein	9.2335	10.5996	1.36612	3.48583e-06	7.20368e-13
1177	AT3G57350	Nucleoporin interacting component (Nup93/Nic96-like) family protein	5.88927	7.0127	1.12343	0.00023904	1.61525e-10
1178	AT3G57810	Cysteine proteinases superfamily protein	8.35148	10.303	1.95148	5.43975e-05	6.45042e-13
1179	AT3G57860	UV-B-insensitive 4-like	9.05276	9.8088	0.756041	0.0170278	4.76088e-06
1180	AT3G57870	sumo conjugation enzyme 1	8.56826	9.39814	0.829879	0.000895154	1.47353e-08
1181	AT3G57880	Calcium-dependent lipid-binding (CaLB domain) plant phosphoribosyltransferase family protein	10.7187	12.899	2.18029	0.000861381	5.07445e-13
1182	AT3G58190	lateral organ boundaries-domain 29	5.8893	7.40423	1.51493	0.000581826	1.09026e-07
1183	AT3G58193	snoRNA	6.87218	7.70633	0.834152	0.0196807	3.78109e-06
1184	AT3G58196	snoRNA	6.86942	7.72491	0.855483	0.00725872	0.000107803
1185	AT3G58270	Arabidopsis phospholipase-like protein (PEARLI 4) with TRAF-like domain	8.50587	9.31507	0.809198	0.0292881	7.64022e-05
1186	AT3G58490	Phosphatidic acid phosphatase (PAP2) family protein	11.6014	14.3136	2.71224	7.7779e-06	1.09838e-17
1187	AT3G58600	Adaptin ear-binding coat-associated protein 1 NECAP-1	9.84268	10.845	1.00235	8.33351e-05	3.1972e-12
1188	AT3G58620	tetratricopetide-repeat thioredoxin-like 4	9.18353	10.2368	1.05324	0.00214646	5.68229e-08
1189	AT3G59100	glucan synthase-like 11	8.81292	9.66684	0.853914	0.00109106	8.17104e-08
1190	AT3G59280	Protein Transporter, Pam16	10.2149	12.3544	2.13947	0.00250533	2.80166e-10
1191	AT3G59330	Eukaryotic protein of unknown function (DUF914)	6.8466	7.60761	0.761012	0.0195861	2.2087e-06
1192	AT3G59350	Protein kinase superfamily protein	9.50321	10.5417	1.03844	0.000597823	2.53137e-07
1193	AT3G59430		7.83582	10.3453	2.50943	4.44272e-05	4.25802e-15
1194	AT3G59520	RHOMBOID-like protein 13	7.45751	10.7261	3.26862	0.000577923	1.85578e-15
1195	AT3G59530	Calcium-dependent phosphotriesterase superfamily protein	7.22937	11.0743	3.84496	2.32033e-05	7.65196e-18
1196	AT3G59720	transposable element gene	4.80748	6.53836	1.73088	0.00266234	3.35275e-05
1197	AT3G59770	sacI homology domain-containing protein / WW domain-containing protein	6.90698	7.71772	0.810742	0.0276612	7.03002e-06
1198	AT3G59930		9.03507	10.5785	1.54343	0.0372289	1.66973e-07
1199	AT3G60130	beta glucosidase 16	10.0381	11.568	1.52989	0.000202777	2.79389e-12
1200	AT3G60140	Glycosyl hydrolase superfamily protein	7.30598	8.47461	1.16863	0.00693936	0.000557804
1201	AT3G60150	Protein of unknown function (DUF498/DUF598)	7.36959	8.33402	0.964431	0.0078613	2.5876e-14
1202	AT3G60190	DYNAMIN-like 1E	8.38961	9.75491	1.36531	0.000949885	3.36894e-09
1203	AT3G60250	casein kinase II beta chain 3	7.84443	9.65183	1.8074	0.00431229	1.50594e-12
1204	AT3G60286		5.72258	7.08673	1.36415	2.04172e-05	1.59909e-10
1205	AT3G60360	embryo sac development arrest 14	9.53294	10.7166	1.18364	0.00109017	1.2904e-11
1206	AT3G60420	Phosphoglycerate mutase family protein	8.62679	10.3558	1.72897	0.0061946	0.000251881
1207	AT3G60540	Preprotein translocase Sec, Sec61-beta subunit protein	7.12306	7.91767	0.794611	0.00221094	1.65397e-05
1208	AT3G60600	vesicle associated protein	7.03841	7.86506	0.826645	0.00669735	1.62633e-06
1209	AT3G60720	plasmodesmata-located protein 8	7.5035	10.1019	2.5984	0.00166087	2.97832e-13
1210	AT3G60810		8.38427	9.26965	0.88538	0.00164094	5.90007e-07
1211	AT3G60940	Putative endonuclease or glycosyl hydrolase	5.77981	6.69911	0.919297	0.000738778	2.71576e-07
1212	AT3G60972	other RNA	8.6157	9.51537	0.899665	0.00144638	3.39809e-13
1213	AT3G61020		8.44544	9.30606	0.860614	0.000162036	5.36373e-08
1214	AT3G61070	peroxin 11E	7.4115	8.4229	1.0114	0.00048981	3.84994e-07
1215	AT3G61150	homeodomain GLABROUS 1	8.16346	8.96684	0.803371	0.000388955	1.0316e-10
1216	AT3G61180	RING/U-box superfamily protein	7.53051	8.58928	1.05877	0.00028927	2.74674e-10
1217	AT3G61330	transposable element gene	5.24095	8.92536	3.68441	0.00117268	4.70968e-07
1218	AT3G61350	SKP1 interacting partner 4	7.8762	8.68509	0.808892	0.00247144	5.55195e-14
1219	AT3G61415	SKP1-like 21	8.5389	9.48373	0.944826	0.00213855	3.07349e-11
1220	AT3G61630	cytokinin response factor 6	9.46138	10.9522	1.49086	6.7924e-05	2.95713e-13
1221	AT3G62260	Protein phosphatase 2C family protein	6.2279	9.93354	3.70564	0.000742573	9.34389e-14
1222	AT3G62480	transposable element gene	5.20188	7.63703	2.43515	0.000293081	1.73398e-09
1223	AT3G62740	beta glucosidase 7	9.86615	10.6661	0.799954	0.0301351	8.90187e-07
1224	AT3G62770	Transducin/WD40 repeat-like superfamily protein	10.0676	10.9687	0.901173	0.0124668	2.15371e-10
1225	AT3G62780	Calcium-dependent lipid-binding (CaLB domain) family protein	6.07823	8.64154	2.56331	0.000786243	1.37076e-12
1226	AT3G62880	Mitochondrial import inner membrane translocase subunit Tim17/Tim22/Tim23 family protein	8.83967	9.59946	0.759789	0.000753358	6.15805e-08
1227	AT3G63060	EID1-like 3	6.5172	8.78507	2.26787	0.00032261	5.41872e-08
1228	AT3G63170	Chalcone-flavanone isomerase family protein	9.96492	10.7551	0.790199	0.0088019	7.53163e-05
1229	AT3G63310	Bax inhibitor-1 family protein	11.5674	14.7564	3.18896	5.95465e-06	3.95739e-15
1230	AT3G63350	winged-helix DNA-binding transcription factor family protein	5.61859	14.8524	9.23381	8.52936e-06	1.10207e-16
1231	AT3G63400	Cyclophilin-like peptidyl-prolyl cis-trans isomerase family protein	9.70687	10.9248	1.21791	0.000281617	3.31211e-11
1232	AT3G63540	Mog1/PsbP/DUF1795-like photosystem II reaction center PsbP family protein	7.37531	8.23285	0.857546	0.00406667	1.67088e-06
1233	AT4G00342		4.78646	7.40484	2.61838	0.000265062	9.4179e-12
1234	AT4G00550	digalactosyl diacylglycerol deficient 2	9.16396	11.8405	2.67655	0.000187403	1.30674e-12
1235	AT4G00590	N-terminal nucleophile aminohydrolases (Ntn hydrolases) superfamily protein	8.01683	9.19081	1.17398	0.000698643	2.86214e-10
1236	AT4G00660	RNAhelicase-like 8	6.01622	7.6708	1.65458	0.000984762	4.11396e-12
1237	AT4G00670	Remorin family protein	8.58679	10.5024	1.91563	0.0012043	7.06556e-09
1238	AT4G00760	pseudo-response regulator 8	8.32253	10.2842	1.96171	8.13377e-05	4.08262e-14
1239	AT4G00850	GRF1-interacting factor 3	7.86048	8.75726	0.896783	0.00296798	6.08101e-08
1240	AT4G00905	NC domain-containing protein-related	6.25685	7.07188	0.81503	0.00117591	1.05663e-06
1241	AT4G00940	Dof-type zinc finger DNA-binding family protein	7.31997	11.9863	4.66632	0.00052988	1.59261e-17
1242	AT4G01026	PYR1-like 7	7.53466	8.70885	1.17419	0.0128349	1.94094e-09
1243	AT4G01120	G-box binding factor 2	10.7414	12.0082	1.26681	0.00137198	1.52617e-08
1244	AT4G01290		7.03408	7.98868	0.954601	0.00198763	1.27087e-05
1245	AT4G01320	Peptidase family M48 family protein	9.49178	10.4045	0.912708	0.000199251	3.91634e-07
1246	AT4G01370	MAP kinase 4	9.29044	10.0959	0.80545	0.000457529	3.94986e-08
1247	AT4G01550	NAC domain containing protein 69	5.64568	6.82264	1.17696	0.00200107	5.37466e-06
1248	AT4G01660	ABC transporter 1	9.18414	10.047	0.862826	0.000295409	1.88195e-08
1249	AT4G01985		6.81784	8.36557	1.54773	0.0105322	3.59225e-05
1250	AT4G02005		6.54818	8.18579	1.63762	4.75426e-05	3.84528e-10
1251	AT4G02195	syntaxin of plants 42	7.71638	8.50529	0.78891	0.0145499	2.54167e-07
1252	AT4G02380	senescence-associated gene 21	11.9883	12.7878	0.79953	0.0181792	8.23856e-05
1253	AT4G02425		7.47708	10.6585	3.18147	1.1904e-07	5.39155e-17
1254	AT4G02430	RNA-binding (RRM/RBD/RNP motifs) family protein	10.2646	11.5343	1.26964	3.53085e-05	5.16084e-14
1255	AT4G02550		6.50405	11.6302	5.12619	1.0507e-05	1.83746e-17
1256	AT4G02690	Bax inhibitor-1 family protein	4.81719	5.72524	0.908053	0.00533632	1.96235e-07
1257	AT4G02970	7SL RNA1	8.47213	9.52598	1.05385	0.00224421	0.000105239
1258	AT4G02980	endoplasmic reticulum auxin binding protein 1	9.70725	11.9866	2.27936	5.11896e-06	6.53567e-17
1259	AT4G02990	Mitochondrial transcription termination factor family protein	8.8717	10.2857	1.41395	0.00141799	2.99793e-12
1260	AT4G03113		5.51885	6.35515	0.836299	0.0172153	4.50957e-09
1261	AT4G03120	C2H2 and C2HC zinc fingers superfamily protein	5.40122	6.49052	1.08931	4.73465e-05	1.03651e-08
1262	AT4G03240	frataxin homolog	9.69048	10.4511	0.760644	0.000106088	1.28911e-08
1263	AT4G03320	translocon at the inner envelope membrane of chloroplasts 20-IV	7.05254	9.23614	2.18361	1.51952e-05	1.66487e-11
1264	AT4G03430	pre-mRNA splicing factor-related	9.14896	10.4899	1.34095	0.000540753	1.41427e-07
1265	AT4G03960	Phosphotyrosine protein phosphatases superfamily protein	8.28096	9.68313	1.40217	0.000182973	4.86937e-09
1266	AT4G04020	fibrillin	7.149	10.416	3.26702	7.61073e-05	1.638e-12
1267	AT4G04800	methionine sulfoxide reductase B3	7.27397	8.27891	1.00494	0.00420772	2.62646e-08
1268	AT4G05010	F-box family protein	8.4407	9.36656	0.925864	0.0122387	1.57555e-06
1269	AT4G05020	NAD(P)H dehydrogenase B2	10.0288	11.239	1.21019	0.0054007	1.46253e-06
1270	AT4G05053		8.69528	9.67899	0.983715	1.62184e-05	1.03642e-08
1271	AT4G05060	PapD-like superfamily protein	9.79903	10.8296	1.03059	0.00621646	4.14495e-08
1272	AT4G05070	Wound-responsive family protein	13.2985	14.2686	0.97008	0.00265393	1.32027e-08
1273	AT4G05320	polyubiquitin 10	16.9714	17.7322	0.760813	0.00546281	7.30296e-08
1274	AT4G06746	related to AP2 9	7.63222	9.38575	1.75353	0.0108029	1.38465e-05
1275	AT4G07452	transposable element gene	6.02459	6.89114	0.866557	0.00895753	1.18249e-05
1276	AT4G07820	CAP (Cysteine-rich secretory proteins, Antigen 5, and Pathogenesis-related 1 protein) superfamily protein	9.82139	10.6624	0.841056	0.0243511	4.17924e-09
1277	AT4G07950	DNA-directed RNA polymerase, subunit M, archaeal	6.93954	8.14297	1.20343	6.10121e-05	5.15137e-14
1278	AT4G08230	glycine-rich protein	11.5197	13.7263	2.20659	0.000873956	5.31574e-15
1279	AT4G08320	Tetratricopeptide repeat (TPR)-like superfamily protein	9.81533	11.1915	1.37618	0.00354977	8.55611e-13
1280	AT4G08555		7.6926	8.92677	1.23418	0.0170298	0.000497923
1281	AT4G08590	ORTHRUS-like	6.36894	7.12157	0.752624	0.0129698	2.87774e-07
1282	AT4G08991		8.221	9.07906	0.858058	0.00122517	2.59248e-06
1283	AT4G09100	RING/U-box superfamily protein	6.58939	7.3743	0.784908	0.00256706	1.69092e-07
1284	AT4G09150	T-complex protein 11	10.6259	14.8961	4.27022	4.93413e-06	5.89023e-18
1285	AT4G09731		6.47687	7.37236	0.895494	0.00293454	5.6987e-07
1286	AT4G09760	Protein kinase superfamily protein	8.91087	9.7417	0.83083	0.0123608	4.95376e-06
1287	AT4G10000	Thioredoxin family protein	8.39925	9.33465	0.935406	0.00387674	1.00819e-07
1288	AT4G10040	cytochrome c-2	11.5728	13.3771	1.80431	6.51007e-05	9.2979e-15
1289	AT4G10070	KH domain-containing protein	7.72643	8.72503	0.998599	0.000139168	2.15636e-11
1290	AT4G10110	RNA-binding (RRM/RBD/RNP motifs) family protein	8.95481	10.7289	1.77412	0.000438051	6.60993e-14
1291	AT4G10250	HSP20-like chaperones superfamily protein	5.18232	17.0079	11.8256	2.51596e-07	1.08255e-17
1292	AT4G10330	glycine-rich protein	4.88587	6.10296	1.21709	0.00112373	1.10646e-05
1293	AT4G10925	Nuclear transport factor 2 (NTF2) family protein	8.28767	9.27243	0.984756	0.00241325	1.08357e-10
1294	AT4G10970		9.01106	9.89475	0.883686	0.00238098	4.99822e-08
1295	AT4G11220	VIRB2-interacting protein 2	10.0552	12.7026	2.6474	0.000169888	7.18401e-15
1296	AT4G11630	Ribosomal protein L19 family protein	9.09223	9.88675	0.794515	0.00998218	3.29318e-08
1297	AT4G11655	Uncharacterised protein family (UPF0497)	6.55533	7.89009	1.33476	0.00727608	8.26227e-06
1298	AT4G11660	winged-helix DNA-binding transcription factor family protein	9.98688	13.6531	3.66619	4.05459e-08	1.4123e-13
1299	AT4G11740	Ubiquitin-like superfamily protein	10.2192	12.8339	2.6147	9.05615e-06	3.67952e-19
1300	AT4G11845	Interleukin-1 receptor-associated kinase 4 protein	7.10655	8.47075	1.3642	0.000221561	1.40922e-10
1301	AT4G12000	SNARE associated Golgi protein family	9.54978	10.3954	0.845625	0.000494038	4.19607e-05
1302	AT4G12005		6.06283	7.97033	1.9075	0.000697239	3.36704e-10
1303	AT4G12400	stress-inducible protein, putative	8.70489	16.0894	7.38451	7.46276e-08	2.4113e-14
1304	AT4G12410	SAUR-like auxin-responsive protein family	6.77105	12.4925	5.72146	5.66049e-06	3.76216e-19
1305	AT4G12426	transposable element gene	5.58218	6.46874	0.886562	0.00871481	0.000587671
1306	AT4G12580		6.93625	7.88596	0.949706	0.00226171	9.02825e-09
1307	AT4G12720	MutT/nudix family protein	11.9934	13.3747	1.38129	0.000142722	1.6752e-06
1308	AT4G12990		7.4711	8.34946	0.878357	8.19438e-05	1.30717e-14
1309	AT4G13110	BSD domain-containing protein	8.16632	9.03976	0.873439	0.00256703	0.000226819
1310	AT4G13180	NAD(P)-binding Rossmann-fold superfamily protein	11.3538	12.5571	1.20327	0.00270987	1.86255e-08
1311	AT4G13395	ROTUNDIFOLIA like 12	5.71802	7.77786	2.05984	0.00187653	2.22786e-07
1312	AT4G13550	triglyceride lipases;triglyceride lipases	9.95382	11.2488	1.295	0.000360485	5.07134e-10
1313	AT4G13620	Integrase-type DNA-binding superfamily protein	6.51863	9.06625	2.54762	0.00108487	4.17026e-10
1314	AT4G13730	Ypt/Rab-GAP domain of gyp1p superfamily protein	8.80148	9.67737	0.875891	0.00147491	3.2791e-09
1315	AT4G14000	Putative methyltransferase family protein	7.3443	8.18235	0.838048	0.000299154	2.93654e-09
1316	AT4G14145		9.35771	10.3053	0.947568	3.32563e-05	1.74652e-09
1317	AT4G14170	Pentatricopeptide repeat (PPR) superfamily protein	6.50876	7.76791	1.25915	0.0135216	1.62958e-09
1318	AT4G14270		13.7355	16.4375	2.70207	0.00026342	1.27661e-11
1319	AT4G14300	RNA-binding (RRM/RBD/RNP motifs) family protein	9.03865	11.7912	2.75251	1.90176e-05	1.77773e-16
1320	AT4G14320	Zinc-binding ribosomal protein family protein	9.09085	9.86927	0.778423	0.000800635	3.83724e-09
1321	AT4G14365	XB3 ortholog 4 in Arabidopsis thaliana	6.92743	8.35046	1.42302	0.00484555	8.04961e-05
1322	AT4G14385		8.75351	9.91262	1.15911	2.03207e-05	1.51285e-11
1323	AT4G14670	casein lytic proteinase B2	6.48967	7.33125	0.841587	0.00624472	9.82911e-05
1324	AT4G14690	Chlorophyll A-B binding family protein	9.61631	11.3712	1.75492	0.00499159	3.41008e-10
1325	AT4G14695	Uncharacterised protein family (UPF0041)	6.76323	8.48851	1.72528	0.00116858	6.19683e-11
1326	AT4G14819	Protein of unknown function (DUF1677)	8.67851	11.4388	2.76028	0.000605252	1.88056e-11
1327	AT4G15110	cytochrome P450, family 97, subfamily B, polypeptide 3	9.69562	11.1896	1.49394	6.70694e-06	1.44947e-11
1328	AT4G15410	serine/threonine protein phosphatase 2A 55 kDa regulatory subunit B prime gamma	9.95868	12.3248	2.3661	2.92263e-05	5.52022e-15
1329	AT4G15420	Ubiquitin fusion degradation UFD1 family protein	8.98947	13.83	4.84049	2.66235e-05	1.67776e-17
1330	AT4G15660	Thioredoxin superfamily protein	5.82381	7.75188	1.92808	0.00409426	1.26114e-08
1331	AT4G15670	Thioredoxin superfamily protein	8.10194	10.6795	2.57757	0.00206602	3.2451e-10
1332	AT4G15680	Thioredoxin superfamily protein	7.63354	11.5552	3.92166	0.00613798	6.74369e-11
1333	AT4G15690	Thioredoxin superfamily protein	9.9282	12.1106	2.1824	0.00821437	7.42389e-10
1334	AT4G15700	Thioredoxin superfamily protein	9.49969	11.8098	2.31008	0.0051552	3.19964e-10
1335	AT4G15760	monooxygenase 1	7.463	9.01163	1.54862	0.0010942	2.17174e-06
1336	AT4G15850	RNA helicase 1	8.07024	8.84049	0.770247	0.00705126	1.29591e-07
1337	AT4G15880	Cysteine proteinases superfamily protein	8.06691	9.67676	1.60985	0.000234365	2.05436e-13
1338	AT4G15930	Dynein light chain type 1 family protein	11.8997	12.9374	1.03767	0.000332572	3.12206e-12
1339	AT4G15953	Maternally expressed gene (MEG) family protein	6.31806	7.24049	0.922433	0.00118486	1.59927e-08
1340	AT4G16060		7.19746	7.95683	0.759363	0.000233791	4.98475e-15
1341	AT4G16146	cAMP-regulated phosphoprotein 19-related protein	6.82079	8.03839	1.2176	0.000235189	3.57677e-06
1342	AT4G16240		9.60707	10.8478	1.24074	0.00715104	2.77953e-05
1343	AT4G16280	RNA binding;abscisic acid binding	8.40378	9.7856	1.38182	0.0008712	6.19783e-09
1344	AT4G16500	Cystatin/monellin superfamily protein	13.1027	15.3966	2.29398	2.97032e-05	3.39809e-13
1345	AT4G16820	alpha/beta-Hydrolases superfamily protein	5.38917	6.19517	0.806002	0.00252603	2.40614e-08
1346	AT4G17070	peptidyl-prolyl cis-trans isomerases	8.82129	9.62103	0.799739	0.0133878	1.21804e-05
1347	AT4G17098	other RNA	6.87975	8.98277	2.10302	0.00823928	5.037e-12
1348	AT4G17160	RAB GTPase homolog B1A	5.53912	6.51852	0.979397	0.0278707	0.000159186
1349	AT4G17230	SCARECROW-like 13	10.9824	12.3615	1.37907	0.00160373	4.73081e-08
1350	AT4G17250		7.68908	12.2609	4.57186	0.000224219	1.41047e-16
1351	AT4G17512		7.8798	8.64516	0.765363	0.00632012	2.63351e-09
1352	AT4G17615	calcineurin B-like protein 1	7.32965	9.2898	1.96015	4.21094e-05	3.50382e-10
1353	AT4G17670	Protein of unknown function (DUF581)	9.52129	10.3949	0.873571	0.000439731	2.32563e-05
1354	AT4G17970	aluminum-activated, malate transporter 12	9.52671	11.0114	1.48466	0.000486	1.15463e-09
1355	AT4G18140	SCP1-like small phosphatase 4b	9.39097	10.6513	1.26031	7.16377e-05	1.2497e-11
1356	AT4G18280	glycine-rich cell wall protein-related	10.5401	11.9568	1.4167	0.000129126	4.9501e-11
1357	AT4G18290	potassium channel in Arabidopsis thaliana 2	7.20996	7.99948	0.789518	0.00420851	9.15008e-07
1358	AT4G18450	Integrase-type DNA-binding superfamily protein	5.64544	10.7446	5.09911	6.99796e-06	1.76865e-15
1359	AT4G18692		8.90692	9.67311	0.766183	0.00143058	2.83293e-05
1360	AT4G18725	pre-tRNA	7.64845	8.73906	1.09061	0.0044047	0.000604828
1361	AT4G18730	ribosomal protein L16B	9.88407	10.6728	0.788679	0.00520467	1.62886e-05
1362	AT4G18830	ovate family protein 5	8.03675	8.90592	0.869165	0.00238103	1.05719e-10
1363	AT4G18880	heat shock transcription factor A4A	8.82821	9.87198	1.04378	0.00738213	6.20944e-06
1364	AT4G19430		6.30806	11.0444	4.73635	0.00533353	7.49917e-13
1365	AT4G19440	Tetratricopeptide repeat (TPR)-like superfamily protein	5.68415	6.63565	0.951505	0.000170698	1.39905e-07
1366	AT4G19645	TRAM, LAG1 and CLN8 (TLC) lipid-sensing domain containing protein	6.63379	8.58931	1.95552	0.00114891	5.04121e-15
1367	AT4G20020		10.4274	11.6203	1.19297	0.00130727	5.57034e-09
1368	AT4G20330	Transcription initiation factor TFIIE, beta subunit	9.29964	10.1828	0.883113	0.00328788	8.24981e-12
1369	AT4G20380	LSD1 zinc finger family protein	9.05033	10.102	1.05171	0.00088608	1.39426e-11
1370	AT4G20690		9.86551	10.6887	0.823168	0.000314258	4.60977e-07
1371	AT4G21090	MITOCHONDRIAL FERREDOXIN 2	8.40431	11.0283	2.62396	4.95864e-06	2.57183e-16
1372	AT4G21110	G10 family protein	11.0339	12.2911	1.25721	2.32266e-05	6.33376e-14
1373	AT4G21192	Cytochrome c oxidase biogenesis protein Cmc1-like	8.03357	8.79198	0.75841	0.0245311	4.37551e-06
1374	AT4G21310	Protein of unknown function (DUF1218)	7.63758	9.73833	2.10075	0.00608512	5.02881e-11
1375	AT4G21320	Aldolase-type TIM barrel family protein	8.73772	15.8731	7.13534	1.2996e-07	1.02578e-18
1376	AT4G21323	Subtilase family protein	5.37429	8.47575	3.10146	0.00171378	1.47988e-12
1377	AT4G21440	MYB-like 102	5.68054	6.49838	0.817836	0.0014415	4.70183e-05
1378	AT4G21560	vacuolar protein sorting-associated protein 28 homolog 1	6.52728	7.28921	0.761931	0.0305524	1.19346e-05
1379	AT4G21580	oxidoreductase, zinc-binding dehydrogenase family protein	12.1645	13.9295	1.76501	1.19908e-05	2.20198e-15
1380	AT4G21610	lsd one like 2	9.03538	9.82744	0.792063	0.00358391	9.77139e-07
1381	AT4G21810	DERLIN-2.1	11.3955	13.0554	1.65992	1.09385e-06	5.16018e-18
1382	AT4G21980	Ubiquitin-like superfamily protein	11.7304	12.5573	0.826819	0.000620334	3.23819e-10
1383	AT4G22240	Plastid-lipid associated protein PAP / fibrillin family protein	6.32929	8.35755	2.02826	7.72075e-05	4.53845e-09
1384	AT4G22305	alpha/beta-Hydrolases superfamily protein	7.39744	8.57102	1.17358	0.000698505	5.4574e-05
1385	AT4G22340	cytidinediphosphate diacylglycerol synthase 2	7.85309	10.3598	2.50667	0.000167512	2.19275e-14
1386	AT4G22350	Ubiquitin C-terminal hydrolases superfamily protein	5.93352	7.64402	1.7105	0.000510751	1.25228e-08
1387	AT4G22410	Ubiquitin C-terminal hydrolases superfamily protein	6.7438	7.87692	1.13313	0.00240755	1.42252e-09
1388	AT4G22620	SAUR-like auxin-responsive protein family	6.04294	10.445	4.40201	0.000276344	6.6379e-18
1389	AT4G22670	HSP70-interacting protein 1	12.0527	13.6681	1.61533	0.000105352	1.47595e-12
1390	AT4G22740	glycine-rich protein	10.8053	13.2422	2.4369	9.29633e-05	5.69256e-13
1391	AT4G22950	AGAMOUS-like 19	6.62515	7.86162	1.23647	0.0185689	4.43635e-07
1392	AT4G23050	PAS domain-containing protein tyrosine kinase family protein	5.90486	6.9161	1.01124	0.00250318	1.077e-09
1393	AT4G23220	cysteine-rich RLK (RECEPTOR-like protein kinase) 14	6.63288	7.9367	1.30382	0.00182677	0.000212326
1394	AT4G23330		7.84483	9.06555	1.22073	0.00330892	9.12243e-09
1395	AT4G23430	NAD(P)-binding Rossmann-fold superfamily protein	8.10067	8.86924	0.768561	0.000158587	4.11137e-08
1396	AT4G23493		7.84143	13.8284	5.98699	3.11646e-06	5.45554e-17
1397	AT4G23570	phosphatase-related	10.0555	14.3137	4.25821	9.40032e-06	1.08082e-14
1398	AT4G23760	Cox19-like CHCH family protein	7.88545	8.75503	0.869574	0.000249341	1.38174e-06
1399	AT4G23885		10.8928	12.5441	1.65129	2.96015e-05	7.06466e-13
1400	AT4G23895	Pleckstrin homology (PH) domain-containing protein	9.35393	10.2155	0.861596	0.00838266	1.45085e-06
1401	AT4G23900	Nucleoside diphosphate kinase family protein	7.59106	8.39174	0.800683	2.71161e-05	3.28684e-08
1402	AT4G23920	UDP-D-glucose/UDP-D-galactose 4-epimerase 2	8.93172	10.4026	1.47091	0.000774899	8.42448e-12
1403	AT4G24160	alpha/beta-Hydrolases superfamily protein	10.4689	11.2633	0.794367	1.33107e-05	0.000115178
1404	AT4G24410		5.17866	8.8162	3.63753	6.56991e-05	2.5015e-14
1405	AT4G24415	MIR824a; miRNA	5.30248	11.3112	6.00876	8.68805e-05	6.9006e-15
1406	AT4G24420	RNA-binding (RRM/RBD/RNP motifs) family protein	5.72882	9.66984	3.94102	9.50579e-07	2.22443e-20
1407	AT4G24690	ubiquitin-associated (UBA)/TS-N domain-containing protein / octicosapeptide/Phox/Bemp1 (PB1) domain-containing protein	8.88323	9.77329	0.890056	0.00283995	1.35513e-05
1408	AT4G24730	Calcineurin-like metallo-phosphoesterase superfamily protein	8.13164	9.3942	1.26256	0.000101564	7.14938e-10
1409	AT4G25130	peptide met sulfoxide reductase 4	14.2618	15.4488	1.18697	0.000182338	6.24499e-13
1410	AT4G25180	RNA polymerase III RPC4	9.08808	9.95269	0.864608	0.000918772	1.36473e-10
1411	AT4G25200	mitochondrion-localized small heat shock protein 23.6	5.16854	16.3494	11.1809	1.97899e-09	8.90688e-21
1412	AT4G25225		7.66472	10.2473	2.58256	0.000139259	1.59823e-14
1413	AT4G25340	FK506 BINDING PROTEIN 53	9.76305	12.3742	2.61118	0.000184352	5.07445e-13
1414	AT4G25380	stress-associated protein 10	5.78914	12.0545	6.26532	0.000451078	4.94227e-16
1415	AT4G25560	myb domain protein 18	6.25931	7.06591	0.806604	0.00635128	1.60322e-05
1416	AT4G25690		9.52677	11.5346	2.00779	3.17703e-05	3.8616e-11
1417	AT4G25692	conserved peptide upstream open reading frame 13	9.74964	11.6393	1.88963	2.36161e-06	7.10305e-12
1418	AT4G25810	xyloglucan endotransglycosylase 6	7.90669	12.1401	4.23342	0.0048847	2.46423e-08
1419	AT4G26060	Ribosomal protein L18ae family	9.47735	10.3203	0.842936	0.000131459	3.11725e-08
1420	AT4G26080	Protein phosphatase 2C family protein	10.4578	11.4292	0.971356	0.0038479	7.34345e-06
1421	AT4G26200	1-amino-cyclopropane-1-carboxylate synthase 7	5.35316	9.04268	3.68951	7.37494e-05	1.55445e-09
1422	AT4G26260	myo-inositol oxygenase 4	5.6702	6.42056	0.75036	0.0350234	0.000685052
1423	AT4G26270	phosphofructokinase 3	9.20068	14.0874	4.88667	1.77952e-07	3.40537e-18
1424	AT4G26410	Uncharacterised conserved protein UCP022280	8.99715	9.88386	0.886719	0.00578172	3.74373e-09
1425	AT4G26488	other RNA	6.17186	7.4874	1.31554	0.000185993	2.49032e-11
1426	AT4G26500	chloroplast sulfur E	7.62271	10.8469	3.22419	2.63989e-05	9.13957e-16
1427	AT4G26780	Co-chaperone GrpE family protein	10.6155	14.7939	4.17841	0.000557795	1.16664e-14
1428	AT4G26970	aconitase 2	7.87853	9.04172	1.16319	2.74298e-05	1.2192e-10
1429	AT4G26990		8.14343	11.7053	3.56189	1.92968e-05	3.72519e-14
1430	AT4G27020		8.64708	10.0159	1.36878	0.000293462	9.82407e-13
1431	AT4G27260	Auxin-responsive GH3 family protein	6.5142	7.49314	0.978937	0.0187694	5.63546e-06
1432	AT4G27370	P-loop containing nucleoside triphosphate hydrolases superfamily protein	9.74231	10.6174	0.875119	0.0012752	1.81598e-07
1433	AT4G27410	NAC (No Apical Meristem) domain transcriptional regulator superfamily protein	11.4861	13.1683	1.68216	0.000198804	2.99057e-09
1434	AT4G27460	Cystathionine beta-synthase (CBS) family protein	5.7237	7.71528	1.99158	0.00045997	1.14175e-11
1435	AT4G27652		9.52833	13.8526	4.32428	0.00049132	4.30789e-15
1436	AT4G27654		5.55859	9.19816	3.63958	0.00103476	6.71567e-11
1437	AT4G27657		8.71432	14.4214	5.70711	1.49135e-05	5.82377e-15
1438	AT4G27670	heat shock protein 21	5.25299	16.1977	10.9447	1.41694e-05	2.32001e-16
1439	AT4G27680	P-loop containing nucleoside triphosphate hydrolases superfamily protein	6.22747	9.72522	3.49775	3.79992e-05	7.41767e-17
1440	AT4G27690	vacuolar protein sorting 26B	9.8598	10.612	0.752153	0.000215392	2.92159e-11
1441	AT4G27830	beta glucosidase 10	10.8322	11.8059	0.973658	0.00381505	1.33186e-08
1442	AT4G27940	manganese tracking factor for mitochondrial SOD2	7.103	8.48873	1.38572	2.62718e-05	1.6357e-11
1443	AT4G27970	SLAC1 homologue 2	6.76617	8.77081	2.00464	0.00306586	1.17969e-07
1444	AT4G28020		6.10422	7.29981	1.19559	0.000211687	7.72582e-14
1445	AT4G28140	Integrase-type DNA-binding superfamily protein	5.87451	9.74267	3.86816	0.000380382	2.24369e-09
1446	AT4G28390	ADP/ATP carrier 3	11.3935	13.6636	2.27004	2.15373e-05	9.23517e-15
1447	AT4G28480	DNAJ heat shock family protein	11.6101	13.8712	2.26112	8.66992e-06	4.98475e-15
1448	AT4G28830	S-adenosyl-L-methionine-dependent methyltransferases superfamily protein	9.28463	10.2486	0.963956	0.00497926	4.05554e-08
1449	AT4G29070	Phospholipase A2 family protein	11.4837	12.4063	0.922579	0.00115692	2.87148e-09
1450	AT4G29330	DERLIN-1	10.6789	14.331	3.65202	6.86057e-07	1.7024e-17
1451	AT4G29340	profilin 4	6.06585	8.71663	2.65078	2.55873e-05	3.66947e-11
1452	AT4G29360	O-Glycosyl hydrolases family 17 protein	8.75467	9.95708	1.20241	0.000738478	7.0099e-09
1453	AT4G29520		9.16489	10.3415	1.17662	0.00352101	7.75395e-11
1454	AT4G29760		7.6103	10.9007	3.29039	3.32125e-05	7.81652e-14
1455	AT4G29770		7.49671	11.3859	3.88918	0.000358645	8.3326e-16
1456	AT4G29780		9.3228	10.3095	0.986715	0.0138533	8.24375e-07
1457	AT4G29900	autoinhibited Ca(2+)-ATPase 10	6.98113	9.40738	2.42625	6.35458e-07	1.50594e-12
1458	AT4G29905		15.0039	16.2285	1.22459	0.000349637	4.7914e-08
1459	AT4G30230		6.47427	8.1525	1.67823	0.00362308	2.88813e-09
1460	AT4G30240	Syntaxin/t-SNARE family protein	9.51817	10.8468	1.32861	0.000353986	1.53762e-14
1461	AT4G30390		9.71708	12.0211	2.30405	0.000178264	2.65275e-12
1462	AT4G30450	glycine-rich protein	8.49155	9.94309	1.45154	3.66809e-05	2.06085e-10
1463	AT4G30460	glycine-rich protein	12.817	14.0751	1.25805	0.000750943	1.57547e-09
1464	AT4G30490	AFG1-like ATPase family protein	10.1662	12.5454	2.37921	2.07553e-06	4.64589e-17
1465	AT4G30500	Protein of unknown function (DUF788)	8.02175	8.90442	0.882674	9.79298e-05	1.7901e-13
1466	AT4G30570	Glucose-1-phosphate adenylyltransferase family protein	7.16083	8.06014	0.899313	0.0010905	6.00902e-10
1467	AT4G31050	Biotin/lipoate A/B protein ligase family	8.67607	9.55903	0.882963	0.000372681	3.45961e-07
1468	AT4G31240	protein kinase C-like zinc finger protein	8.76498	9.6416	0.876623	0.00921436	1.20582e-06
1469	AT4G31270	sequence-specific DNA binding transcription factors	6.81933	7.87242	1.05309	0.00377364	9.63821e-10
1470	AT4G31380	FPF1-like protein 1	5.45575	8.38343	2.92768	0.000650244	1.49519e-12
1471	AT4G31670	ubiquitin-specific protease 18	8.83206	9.96298	1.13093	0.000339122	1.44348e-11
1472	AT4G31720	TBP-associated factor II 15	6.98538	7.92757	0.942186	0.00429071	1.34616e-08
1473	AT4G31875		7.09329	8.26528	1.17199	0.00142621	6.11241e-08
1474	AT4G32205	transposable element gene	4.95927	6.26219	1.30292	0.000528509	0.000247634
1475	AT4G32208	heat shock protein 70 (Hsp 70) family protein	13.0711	17.5411	4.46999	2.20861e-05	8.44915e-17
1476	AT4G32212		5.07341	6.12792	1.05451	9.72963e-05	9.83362e-08
1477	AT4G32610	copper ion binding	10.9898	12.536	1.54622	9.60364e-05	4.45358e-14
1478	AT4G32890	GATA transcription factor 9	7.22586	8.1508	0.924942	0.000912215	1.04424e-08
1479	AT4G32900	Peptidyl-tRNA hydrolase II (PTH2) family protein	8.96862	9.74605	0.777438	0.00143663	2.87814e-08
1480	AT4G33120	S-adenosyl-L-methionine-dependent methyltransferases superfamily protein	7.34886	8.15103	0.802173	0.00167481	1.27168e-05
1481	AT4G33430	BRI1-associated receptor kinase	8.46461	9.32165	0.857036	0.00189816	9.53232e-05
1482	AT4G33440	Pectin lyase-like superfamily protein	7.79539	9.57155	1.77616	1.8123e-06	3.9907e-14
1483	AT4G33460	ABC transporter family protein	8.38009	9.25059	0.870497	0.000273431	3.27476e-07
1484	AT4G33650	dynamin-related protein 3A	8.08711	8.88015	0.793042	0.000664448	1.4966e-07
1485	AT4G33660		12.6763	16.0314	3.35506	7.44213e-06	3.72052e-17
1486	AT4G33905	Peroxisomal membrane 22 kDa (Mpv17/PMP22) family protein	6.4415	10.3769	3.93538	3.57976e-05	4.85509e-15
1487	AT4G33930	Cupredoxin superfamily protein	5.35056	6.16128	0.810725	0.00638318	0.000237299
1488	AT4G33940	RING/U-box superfamily protein	11.1064	12.6378	1.53144	7.71568e-06	2.23431e-13
1489	AT4G33980		5.90498	7.08368	1.17869	0.000189838	1.04578e-08
1490	AT4G34135	UDP-glucosyltransferase 73B2	8.28296	10.0782	1.79524	6.52476e-05	8.10559e-08
1491	AT4G34140	D111/G-patch domain-containing protein	6.76003	7.76136	1.00133	0.000329423	1.88071e-08
1492	AT4G34230	cinnamyl alcohol dehydrogenase 5	10.7641	11.661	0.896894	0.0168904	2.00579e-06
1493	AT4G34412		7.91628	9.15191	1.23563	0.000183404	1.3538e-14
1494	AT4G34680	GATA transcription factor 3	9.28008	10.8995	1.61942	1.86895e-05	2.58934e-14
1495	AT4G34850	Chalcone and stilbene synthase family protein	5.4108	7.02152	1.61072	0.00147968	3.12592e-09
1496	AT4G35290	glutamate receptor 2	8.5085	9.78602	1.27752	0.000224429	1.55987e-09
1497	AT4G35550	WUSCHEL related homeobox 13	9.47609	10.2878	0.811666	0.00700044	7.30583e-11
1498	AT4G35690	Arabidopsis protein of unknown function (DUF241)	5.87063	6.78094	0.910308	0.000924614	2.51287e-06
1499	AT4G35785	RNA-binding (RRM/RBD/RNP motifs) family protein	7.2367	8.07451	0.83781	0.0101073	3.5903e-07
1500	AT4G35850	Pentatricopeptide repeat (PPR) superfamily protein	7.24714	8.05086	0.803714	0.00179535	1.39966e-05
1501	AT4G35860	GTP-binding 2	7.72893	9.09097	1.36204	0.00114176	9.41699e-11
1502	AT4G35985	Senescence/dehydration-associated protein-related	7.43363	8.91223	1.4786	0.000218193	1.5756e-07
1503	AT4G36010	Pathogenesis-related thaumatin superfamily protein	6.88105	8.13939	1.25834	0.0100376	7.14789e-05
1504	AT4G36268		9.27265	10.1215	0.848812	0.0180329	0.000109656
1505	AT4G36290	compromised recognition of TCV 1	9.18965	10.0615	0.871839	0.000556294	4.69753e-10
1506	AT4G36490	SEC14-like 12	5.02673	6.36562	1.33889	0.000217334	6.16838e-07
1507	AT4G36720	HVA22-like protein K	9.17651	10.0745	0.897998	0.000764905	1.63325e-07
1508	AT4G36740	homeobox protein 40	7.1541	8.3567	1.2026	1.82807e-05	2.10029e-06
1509	AT4G36750	Quinone reductase family protein	10.0942	10.8822	0.787951	0.000621433	2.62399e-08
1510	AT4G36988	conserved peptide upstream open reading frame 49	4.8749	6.41565	1.54075	8.80978e-05	1.04512e-06
1511	AT4G37010	centrin 2	9.27901	10.1228	0.843802	0.00292091	3.37478e-05
1512	AT4G37220	Cold acclimation protein WCOR413 family	5.92366	7.06673	1.14308	0.00520931	4.0131e-07
1513	AT4G37370	cytochrome P450, family 81, subfamily D, polypeptide 8	6.87773	9.74388	2.86615	4.80865e-05	2.74229e-09
1514	AT4G37390	Auxin-responsive GH3 family protein	6.31452	8.86076	2.54624	0.00360523	1.62746e-08
1515	AT4G37530	Peroxidase superfamily protein	7.90344	8.85927	0.955836	0.0410269	9.53923e-05
1516	AT4G37553		5.37433	6.66736	1.29303	0.000413729	2.15176e-10
1517	AT4G37730	basic leucine-zipper 7	7.25412	8.43456	1.18044	0.00512154	2.47849e-06
1518	AT4G38020	tRNA/rRNA methyltransferase (SpoU) family protein	10.1171	10.9424	0.825345	0.0114881	1.9134e-07
1519	AT4G38030	Rhamnogalacturonate lyase family protein	4.79436	5.71771	0.923355	0.0119167	7.9559e-08
1520	AT4G38060		7.90617	10.0776	2.17146	0.00198838	2.67913e-12
1521	AT4G38090	Ribosomal protein S5 domain 2-like superfamily protein	9.8317	10.5922	0.760544	0.00247254	1.23746e-07
1522	AT4G38290	Haemolysin-III related integral membrane protein	7.27261	8.32241	1.0498	3.86918e-05	1.2195e-10
1523	AT4G38490		8.35537	9.32993	0.974559	0.00012973	3.65033e-09
1524	AT4G39030	MATE efflux family protein	5.97678	6.8233	0.846525	0.00900692	0.000117564
1525	AT4G39090	Papain family cysteine protease	7.96123	9.71729	1.75607	0.000123135	3.56441e-11
1526	AT4G39100	PHD finger family protein / bromo-adjacent homology (BAH) domain-containing protein	8.40657	9.18352	0.776948	0.0128609	1.57518e-06
1527	AT4G39235		10.2756	11.6857	1.41008	0.00107961	7.23281e-10
1528	AT4G39300		8.1698	9.06874	0.898937	0.00102488	8.09466e-06
1529	AT4G39360		5.56165	7.47642	1.91476	0.013115	3.37886e-09
1530	AT4G39361	snoRNA	12.1075	15.3118	3.20425	0.000589383	7.02855e-16
1531	AT4G39363	snoRNA	12.6427	15.7941	3.15144	0.000460838	5.73061e-16
1532	AT4G39364	snoRNA	12.4676	15.846	3.37843	0.000321949	2.7722e-16
1533	AT4G39366	snoRNA	12.3978	15.8458	3.44801	0.000113164	3.50271e-16
1534	AT4G39470	Tetratricopeptide repeat (TPR)-like superfamily protein	7.14703	8.55927	1.41224	0.0062793	1.83993e-11
1535	AT4G39520	GTP-binding protein-related	9.62534	11.0931	1.46778	0.00237411	4.99366e-12
1536	AT4G39675		12.8687	13.6421	0.773411	0.00126102	9.5397e-05
1537	AT4G40070	RING/U-box superfamily protein	7.51485	9.33705	1.82219	0.00224706	1.66877e-06
1538	AT5G01060	Protein kinase protein with tetratricopeptide repeat domain	5.56942	6.34929	0.779869	0.0206427	0.000310292
1539	AT5G01180	peptide transporter 5	5.66462	12.2808	6.61621	1.02216e-06	2.95548e-17
1540	AT5G01200	Duplicated homeodomain-like superfamily protein	8.08542	8.94366	0.858239	0.000376604	7.3255e-11
1541	AT5G01380	Homeodomain-like superfamily protein	6.28026	8.13833	1.85807	9.6287e-05	2.14616e-08
1542	AT5G01390	DNAJ heat shock family protein	7.19926	8.11269	0.913432	0.0200252	2.57906e-08
1543	AT5G01450	RING/U-box superfamily protein	8.13919	9.06788	0.928687	0.00028486	5.7916e-06
1544	AT5G01460	LMBR1-like membrane protein	7.94585	9.21276	1.26691	0.000935196	1.13547e-09
1545	AT5G01520	RING/U-box superfamily protein	9.12809	10.3231	1.19505	0.00826871	9.26515e-09
1546	AT5G01600	ferretin 1	13.0593	14.63	1.57074	0.00612791	5.62645e-05
1547	AT5G01732	other RNA	5.15281	6.42514	1.27234	0.00576368	3.96922e-07
1548	AT5G01747	MIR164/MIR164B; miRNA	5.55431	6.36624	0.81193	0.000398314	2.608e-08
1549	AT5G01800	saposin B domain-containing protein	8.12392	9.05737	0.93345	0.000509355	2.23431e-13
1550	AT5G01990	Auxin efflux carrier family protein	8.2976	12.2017	3.90415	0.000179794	7.02612e-18
1551	AT5G02020		11.076	12.9132	1.83714	0.00175123	3.19409e-09
1552	AT5G02150	Fes1C	9.37147	10.3522	0.980712	5.86674e-05	1.83949e-07
1553	AT5G02370	ATP binding microtubule motor family protein	7.95671	9.02454	1.06782	0.00160929	9.51546e-11
1554	AT5G02430	Transducin/WD40 repeat-like superfamily protein	7.39263	9.49386	2.10123	2.62057e-06	1.67074e-13
1555	AT5G02490	Heat shock protein 70 (Hsp 70) family protein	8.95498	11.9691	3.01414	1.68708e-05	2.5051e-13
1556	AT5G02500	heat shock cognate protein 70-1	12.4346	13.365	0.930425	0.0242906	1.56434e-07
1557	AT5G02540	NAD(P)-binding Rossmann-fold superfamily protein	8.45468	9.23673	0.782052	0.0108949	6.13557e-06
1558	AT5G02810	pseudo-response regulator 7	9.8011	11.4618	1.66074	0.000365148	6.19949e-11
1559	AT5G02860	Pentatricopeptide repeat (PPR) superfamily protein	7.12522	7.95598	0.830759	0.00440186	7.73007e-06
1560	AT5G03050		8.4219	9.24415	0.822244	0.000121324	1.10083e-08
1561	AT5G03160	homolog of mamallian P58IPK	10.5049	11.4276	0.922706	0.00127933	2.26782e-08
1562	AT5G03200	RING/U-box superfamily protein	9.61951	11.0572	1.43765	0.000211534	7.9224e-13
1563	AT5G03204		5.26737	7.42194	2.15457	0.00637695	4.82213e-09
1564	AT5G03210		5.15704	8.77653	3.61949	0.000479336	5.28749e-10
1565	AT5G03285	other RNA	7.60916	11.3791	3.76989	2.3231e-05	9.01824e-16
1566	AT5G03340	ATPase, AAA-type, CDC48 protein	10.7609	13.3854	2.62458	0.000787705	4.15221e-15
1567	AT5G03370	acylphosphatase family	10.3327	11.4542	1.12148	0.0011408	3.50748e-09
1568	AT5G03377		10.2626	11.4678	1.20519	0.000581712	6.29533e-07
1569	AT5G03406	Class II aaRS and biotin synthetases superfamily protein	7.707	8.98457	1.27757	0.000315498	5.52056e-09
1570	AT5G03435	Ca2+dependent plant phosphoribosyltransferase family protein	5.10151	6.41592	1.31441	0.00678621	7.65855e-09
1571	AT5G03440		7.952	9.35644	1.40444	0.000469025	1.79867e-14
1572	AT5G03455	Rhodanese/Cell cycle control phosphatase superfamily protein	9.55501	10.3836	0.828574	0.000213566	1.50031e-08
1573	AT5G03460		8.83312	9.95317	1.12005	5.84322e-05	3.20742e-09
1574	AT5G03560	Tetratricopeptide repeat (TPR)-like superfamily protein	8.12797	9.95473	1.82677	0.000107898	2.08887e-14
1575	AT5G03720	heat shock transcription factor A3	6.08749	9.17164	3.08415	0.00112414	5.59225e-11
1576	AT5G03740	histone deacetylase 2C	12.5072	13.6852	1.17803	5.60097e-05	7.40213e-15
1577	AT5G03750		6.5109	7.3668	0.855905	1.80533e-05	1.54049e-09
1578	AT5G03990		8.88856	12.8979	4.00936	4.02661e-06	9.2979e-15
1579	AT5G04250	Cysteine proteinases superfamily protein	6.78188	7.94055	1.15867	0.000626292	2.98402e-08
1580	AT5G04340	zinc finger of Arabidopsis thaliana 6	9.0822	12.4035	3.32135	0.00124883	1.88021e-10
1581	AT5G04360	limit dextrinase	7.04906	7.81586	0.766803	0.0351747	3.45638e-06
1582	AT5G04410	NAC domain containing protein 2	11.3213	12.7685	1.44721	0.000341792	1.99275e-09
1583	AT5G04610	S-adenosyl-L-methionine-dependent methyltransferases superfamily protein	6.09306	8.67065	2.57759	0.000973025	6.31278e-16
1584	AT5G04840	bZIP protein	8.26073	11.5019	3.24116	1.03949e-05	3.68718e-18
1585	AT5G04890	HSP20-like chaperones superfamily protein	9.66084	11.474	1.81318	2.69682e-07	9.69292e-10
1586	AT5G04940	SU(VAR)3-9 homolog 1	9.71594	11.1017	1.38577	0.00158935	9.85243e-13
1587	AT5G04980	DNAse I-like superfamily protein	7.58334	9.73697	2.15363	0.000421477	3.25091e-12
1588	AT5G05100	Single-stranded nucleic acid binding R3H protein	7.79854	9.04067	1.24213	0.00434226	1.8779e-08
1589	AT5G05220		4.91717	11.4627	6.54551	5.9353e-06	6.10464e-15
1590	AT5G05410	DRE-binding protein 2A	7.52466	13.6821	6.15748	4.6939e-06	1.42888e-12
1591	AT5G05480	Peptide-N4-(N-acetyl-beta-glucosaminyl)asparagine amidase A protein	6.04157	7.35766	1.31609	0.000235823	3.79261e-11
1592	AT5G05490	Rad21/Rec8-like family protein	5.12341	5.9175	0.794091	0.000727096	7.29788e-06
1593	AT5G05800		10.0007	10.7893	0.788668	0.00109228	7.97814e-10
1594	AT5G05930	guanylyl cyclase 1	7.81065	8.90711	1.09645	0.00680457	8.15912e-07
1595	AT5G06043		9.21767	10.2404	1.02274	0.0026383	1.70391e-07
1596	AT5G06160	splicing factor-related	7.67913	8.55809	0.878955	0.000151827	6.59117e-11
1597	AT5G06280		9.73612	11.2314	1.49528	0.00283072	1.82787e-12
1598	AT5G06400	Pentatricopeptide repeat (PPR) superfamily protein	6.13375	7.76831	1.63455	0.0194087	5.08751e-06
1599	AT5G06550		7.73392	8.57177	0.837853	0.000644751	1.0211e-09
1600	AT5G06580	FAD-linked oxidases family protein	7.91473	8.7885	0.873766	0.00647948	1.03992e-08
1601	AT5G06690	WCRKC thioredoxin 1	6.93832	7.99326	1.05494	0.00493478	2.14174e-08
1602	AT5G06750	Protein phosphatase 2C family protein	9.39594	11.0256	1.62971	8.71467e-08	2.30358e-16
1603	AT5G06760	Late Embryogenesis Abundant 4-5	6.94213	8.09089	1.14876	0.0425978	2.37075e-05
1604	AT5G06820	STRUBBELIG-receptor family 2	5.4702	7.17057	1.70037	0.000115277	1.75887e-11
1605	AT5G06960	OCS-element binding factor 5	9.05485	9.96407	0.909213	0.000261227	1.86412e-09
1606	AT5G07000	sulfotransferase 2B	8.75825	9.94322	1.18497	0.0140561	2.5447e-08
1607	AT5G07330		5.37001	13.5451	8.1751	1.18784e-06	3.54694e-19
1608	AT5G07360	Amidase family protein	9.79066	10.5489	0.758252	0.000493096	0.000164557
1609	AT5G07430	Pectin lyase-like superfamily protein	5.90771	7.48513	1.57742	0.00662704	2.98772e-08
1610	AT5G07650	Actin-binding FH2 protein	6.93807	7.76645	0.828384	1.31848e-05	4.44286e-07
1611	AT5G08060		8.25513	9.06668	0.811551	0.00159855	7.60348e-08
1612	AT5G08340	Nucleotidylyl transferase superfamily protein	9.58682	10.4681	0.881325	3.15856e-05	2.45236e-07
1613	AT5G08380	alpha-galactosidase 1	9.75183	11.452	1.70012	0.000732016	1.88316e-10
1614	AT5G08400	Protein of unknown function (DUF3531)	6.86213	7.64645	0.784325	0.0308511	7.84274e-06
1615	AT5G08535	D111/G-patch domain-containing protein	9.67348	10.464	0.790515	0.000707244	1.42314e-09
1616	AT5G08790	NAC (No Apical Meristem) domain transcriptional regulator superfamily protein	12.3594	13.4335	1.0741	0.00938674	1.15612e-05
1617	AT5G09440	EXORDIUM like 4	11.5034	12.8241	1.32074	0.00866887	3.71241e-06
1618	AT5G09590	mitochondrial HSO70 2	12.9266	17.3646	4.43799	8.76745e-05	7.53749e-18
1619	AT5G09610	pumilio 21	4.76653	5.64305	0.876519	0.0103542	0.000997611
1620	AT5G09930	ABC transporter family protein	6.24801	7.67196	1.42395	0.00209232	2.11624e-13
1621	AT5G09960		8.45126	9.34382	0.892566	0.000413705	3.86977e-07
1622	AT5G10190	Major facilitator superfamily protein	9.64479	10.6743	1.02952	0.00209405	1.31082e-05
1623	AT5G10550	global transcription factor group E2	8.09669	9.63609	1.5394	0.000193479	1.93968e-06
1624	AT5G10620	methyltransferases	8.95153	9.70237	0.75084	0.00479327	9.68856e-06
1625	AT5G10650	RING/U-box superfamily protein	7.78773	8.62542	0.837689	8.13586e-05	3.39394e-07
1626	AT5G10695		8.4151	16.075	7.65986	5.29729e-07	2.30767e-18
1627	AT5G10800	RNA recognition motif (RRM)-containing protein	5.60732	6.84511	1.23779	0.00625506	2.86991e-08
1628	AT5G10870	chorismate mutase 2	9.76895	11.2585	1.48952	5.79714e-05	3.25897e-12
1629	AT5G10945	MIR156D; miRNA	5.30097	6.39846	1.09748	0.00749024	7.81919e-06
1630	AT5G10946		7.52981	8.68526	1.15545	0.0151655	5.25798e-06
1631	AT5G11020	Protein kinase superfamily protein	7.64783	8.50329	0.855468	0.00855299	2.25865e-13
1632	AT5G11060	KNOTTED1-like homeobox gene 4	10.2319	11.0306	0.798746	0.0108203	6.8736e-05
1633	AT5G11090	serine-rich protein-related	11.1663	12.4968	1.33048	7.23342e-05	3.29624e-09
1634	AT5G11100	Calcium-dependent lipid-binding (CaLB domain) family protein	6.47789	8.87839	2.40051	0.000330112	6.36691e-13
1635	AT5G11110	sucrose phosphate synthase 2F	7.84325	9.09944	1.25619	3.57253e-05	2.97277e-09
1636	AT5G11140	Arabidopsis phospholipase-like protein (PEARLI 4) family	4.73266	7.40982	2.67717	0.000498609	2.5876e-14
1637	AT5G11340	Acyl-CoA N-acyltransferases (NAT) superfamily protein	9.03867	9.92051	0.881837	0.00592972	1.66501e-10
1638	AT5G11620	SWIM zinc finger family protein / mitogen-activated protein kinase kinase kinase (MAPKKK)-related	8.06618	8.8686	0.802414	0.0100728	4.76975e-05
1639	AT5G11680		11.9782	15.6434	3.66525	4.61712e-05	2.46354e-15
1640	AT5G11730	Core-2/I-branching beta-1,6-N-acetylglucosaminyltransferase family protein	9.47113	10.3931	0.921931	0.000777369	6.83748e-12
1641	AT5G11770	NADH-ubiquinone oxidoreductase 20 kDa subunit, mitochondrial	8.47449	9.53193	1.05744	0.000327287	2.1706e-10
1642	AT5G11900	Translation initiation factor SUI1 family protein	8.26895	9.10888	0.839936	0.000186006	3.00147e-10
1643	AT5G11920	6-&1-fructan exohydrolase	9.48715	10.8646	1.37745	0.00118609	7.18941e-05
1644	AT5G11960	Protein of unknown function (DUF803)	9.36403	10.1624	0.798374	0.00175817	4.86597e-09
1645	AT5G12020	17.6 kDa class II heat shock protein	6.09714	17.8924	11.7953	0.000533575	3.79662e-16
1646	AT5G12030	heat shock protein 17.6A	6.35036	17.8014	11.4511	0.00014113	3.06889e-15
1647	AT5G12040	Nitrilase/cyanide hydratase and apolipoprotein N-acyltransferase family protein	9.53362	11.1743	1.64069	2.67747e-06	6.1035e-16
1648	AT5G12110	Glutathione S-transferase, C-terminal-like;Translation elongation factor EF1B/ribosomal protein S6	9.73397	15.6633	5.92934	0.00015435	1.42335e-15
1649	AT5G12290	dgd1 suppressor 1	10.4172	11.347	0.929749	0.00329372	1.37505e-12
1650	AT5G12840	nuclear factor Y, subunit A1	7.68242	9.45231	1.76989	0.000314779	3.9297e-11
1651	AT5G12870	myb domain protein 46	7.76841	8.56763	0.799225	0.00393038	3.56966e-08
1652	AT5G12900		9.64367	10.6012	0.957481	0.00303872	5.79971e-10
1653	AT5G13080	WRKY DNA-binding protein 75	7.00379	9.76166	2.75787	0.000222188	1.03091e-09
1654	AT5G13150	exocyst subunit exo70 family protein C1	5.91188	7.62688	1.715	0.0103429	8.10803e-08
1655	AT5G13160	Protein kinase superfamily protein	8.32555	9.09602	0.770465	0.00013416	3.30192e-11
1656	AT5G13190		8.46038	9.45404	0.993658	0.00339083	7.90933e-09
1657	AT5G13200	GRAM domain family protein	8.87519	11.8146	2.93938	1.23708e-05	4.50719e-13
1658	AT5G13205	transposable element gene	5.14751	8.03086	2.88334	0.00240036	1.3513e-10
1659	AT5G13210	Uncharacterised conserved protein UCP015417, vWA	6.49407	8.10793	1.61386	0.000432959	3.63057e-05
1660	AT5G13220	jasmonate-zim-domain protein 10	7.3947	9.79431	2.39961	0.0079122	1.3093e-06
1661	AT5G13800	pheophytinase	7.74416	9.01236	1.26821	0.00013675	4.43932e-09
1662	AT5G13870	xyloglucan endotransglucosylase/hydrolase 5	9.78483	10.896	1.11115	0.00495124	1.21232e-07
1663	AT5G13880		7.08772	7.95175	0.864033	0.00101945	2.25688e-06
1664	AT5G13920	GRF zinc finger / Zinc knuckle protein	6.60167	7.71491	1.11323	0.00140532	1.39949e-10
1665	AT5G14020	Endosomal targeting BRO1-like domain-containing protein	8.18733	12.1907	4.00341	8.04344e-06	4.15509e-15
1666	AT5G14220	Flavin containing amine oxidoreductase family	6.65179	8.24392	1.59213	0.000126612	3.25897e-12
1667	AT5G14510	ARM repeat superfamily protein	7.23773	8.03876	0.801037	0.000737528	3.24411e-07
1668	AT5G14545	MIR398B; miRNA	8.89232	10.1703	1.27797	0.00674809	1.69181e-10
1669	AT5G14680	Adenine nucleotide alpha hydrolases-like superfamily protein	6.19105	7.16974	0.978688	0.00281789	2.18118e-10
1670	AT5G14810	transposable element gene	4.92193	6.31024	1.38831	0.00160431	3.08449e-07
1671	AT5G14840		5.60057	7.63048	2.02991	0.00460579	3.04596e-11
1672	AT5G15250	FTSH protease 6	4.83146	8.33944	3.50798	0.000101741	3.49008e-12
1673	AT5G15260	Ribosomal protein L34e superfamily protein	7.38691	8.42629	1.03938	0.00279173	2.85474e-09
1674	AT5G15290	Uncharacterised protein family (UPF0497)	6.24411	8.25084	2.00674	0.00204427	6.13412e-08
1675	AT5G15450	casein lytic proteinase B3	13.016	17.2454	4.22944	2.14329e-07	1.17526e-19
1676	AT5G15860	prenylcysteine methylesterase	6.53657	8.84926	2.31269	0.000979408	2.54999e-14
1677	AT5G15940	NAD(P)-binding Rossmann-fold superfamily protein	6.78587	8.27205	1.48618	0.00226224	6.56577e-09
1678	AT5G15960	stress-responsive protein (KIN1) / stress-induced protein (KIN1)	6.35879	9.84222	3.48342	2.93399e-05	1.87819e-13
1679	AT5G15970	stress-responsive protein (KIN2) / stress-induced protein (KIN2) / cold-responsive protein (COR6.6) / cold-regulated protein (COR6.6)	14.2158	15.1798	0.964041	0.0070091	2.98165e-05
1680	AT5G16050	general regulatory factor 5	9.15085	10.0306	0.879774	0.000755743	5.49733e-11
1681	AT5G16110		9.39642	10.4249	1.02847	0.000188511	1.36975e-10
1682	AT5G16140	Peptidyl-tRNA hydrolase family protein	9.99111	10.8786	0.887486	0.000214293	6.48698e-08
1683	AT5G16260	RNA binding (RRM/RBD/RNP motifs) family protein	8.92421	10.2122	1.28795	0.00164126	1.09514e-09
1684	AT5G16550		9.61265	10.7297	1.11705	0.000305138	9.14448e-11
1685	AT5G16600	myb domain protein 43	7.00216	8.35014	1.34797	0.000611837	1.52613e-09
1686	AT5G16800	Acyl-CoA N-acyltransferases (NAT) superfamily protein	9.31173	10.099	0.78725	5.93465e-05	2.6663e-09
1687	AT5G16900	Leucine-rich repeat protein kinase family protein	6.67677	8.10304	1.42628	0.00158613	3.57586e-08
1688	AT5G17270	Protein prenylyltransferase superfamily protein	6.67014	7.8586	1.18846	0.000234759	4.0883e-10
1689	AT5G17310	UDP-glucose pyrophosphorylase 2	8.20894	9.87005	1.66111	9.86807e-05	7.29885e-13
1690	AT5G17350		6.67982	8.07425	1.39442	0.0242442	6.69381e-08
1691	AT5G17400	endoplasmic reticulum-adenine nucleotide transporter 1	9.49408	11.4055	1.91145	0.000246888	2.13687e-13
1692	AT5G17410	Spc97 / Spc98 family of spindle pole body (SBP) component	7.61206	9.90275	2.29069	1.96812e-06	2.21181e-16
1693	AT5G17650	glycine/proline-rich protein	8.63673	9.79306	1.15633	0.00273281	1.45233e-07
1694	AT5G17850	Sodium/calcium exchanger family protein	7.94189	8.96799	1.0261	0.00243778	5.31863e-08
1695	AT5G18040		9.92624	12.6137	2.6875	2.02476e-07	1.22741e-17
1696	AT5G18065		7.30929	10.7443	3.43502	0.000258611	1.78255e-14
1697	AT5G18100	copper/zinc superoxide dismutase 3	10.9468	11.76	0.813243	0.000700683	4.41375e-07
1698	AT5G18110	novel cap-binding protein	6.60196	8.02769	1.42572	0.00460107	2.47513e-10
1699	AT5G18130		8.10265	9.74137	1.63872	2.5943e-05	5.21916e-12
1700	AT5G18340	ARM repeat superfamily protein	5.85516	10.62	4.76482	3.88681e-06	1.85919e-17
1701	AT5G18420		7.49388	8.94734	1.45346	0.00252391	1.84185e-08
1702	AT5G18470	Curculin-like (mannose-binding) lectin family protein	8.00499	9.98053	1.97554	0.00160852	2.49654e-05
1703	AT5G18850		9.51616	10.2947	0.778575	0.000435047	2.58615e-07
1704	AT5G18980	ARM repeat superfamily protein	8.30706	9.24627	0.939211	0.00102378	2.39919e-08
1705	AT5G19030	RNA-binding (RRM/RBD/RNP motifs) family protein	8.97319	9.72715	0.753957	0.000619859	1.35936e-08
1706	AT5G19110	Eukaryotic aspartyl protease family protein	7.00074	8.42174	1.421	0.0101937	0.000824549
1707	AT5G19870	Family of unknown function (DUF716)	7.66488	9.04725	1.38237	0.000184894	1.30491e-07
1708	AT5G19875		9.49269	13.5863	4.09366	1.72995e-06	6.26093e-17
1709	AT5G20230	blue-copper-binding protein	10.5695	11.4931	0.923606	0.0224999	0.000801637
1710	AT5G20820	SAUR-like auxin-responsive protein family	10.0816	12.1316	2.05002	0.00658103	2.81435e-07
1711	AT5G20830	sucrose synthase 1	5.88367	7.57064	1.68697	0.00652983	8.13755e-11
1712	AT5G20900	jasmonate-zim-domain protein 12	10.4747	11.4004	0.925732	0.00963009	1.11441e-06
1713	AT5G21010	BTB-POZ and MATH domain 5	6.82636	7.79322	0.966854	5.37991e-05	8.9809e-10
1714	AT5G21170	5'-AMP-activated protein kinase beta-2 subunit protein	9.62671	10.595	0.968258	0.000445149	1.69751e-08
1715	AT5G21326	Ca2+regulated serine-threonine protein kinase family protein	7.13043	8.29198	1.16155	0.000319367	1.37087e-10
1716	AT5G21920	YGGT family protein	7.32294	8.17499	0.852059	0.000300092	5.25621e-08
1717	AT5G22060	DNAJ homologue 2	12.2422	14.5113	2.26915	7.40555e-06	1.07997e-13
1718	AT5G22290	NAC domain containing protein 89	10.1204	10.893	0.772512	0.000148451	3.03966e-10
1719	AT5G23350	GRAM domain-containing protein / ABA-responsive protein-related	6.32373	8.20926	1.88553	0.00717334	4.0984e-09
1720	AT5G23360	GRAM domain-containing protein / ABA-responsive protein-related	7.61533	9.03418	1.41885	0.00798096	1.41039e-08
1721	AT5G23380	Protein of unknown function (DUF789)	8.30787	10.2452	1.93734	0.00694718	2.03184e-08
1722	AT5G23395	Cox19-like CHCH family protein	7.82327	8.73884	0.91557	0.00072538	2.86084e-08
1723	AT5G23480	SWIB/MDM2 domain;Plus-3;GYF	6.24668	10.204	3.9573	1.63914e-05	2.2194e-14
1724	AT5G23590	DNAJ heat shock N-terminal domain-containing protein	7.53637	8.47837	0.942005	0.00605624	0.000639349
1725	AT5G23660	homolog of Medicago truncatula MTN3	7.65349	8.4738	0.820305	0.0275956	0.000664001
1726	AT5G23710	DNA binding;DNA-directed RNA polymerases	8.60681	9.47184	0.865031	0.00326649	7.40831e-11
1727	AT5G24060	Pentatricopeptide repeat (PPR) superfamily protein	8.41541	10.2691	1.85373	3.11838e-06	3.44548e-16
1728	AT5G24390	Ypt/Rab-GAP domain of gyp1p superfamily protein	6.65553	7.74576	1.09023	0.00508449	4.07799e-09
1729	AT5G24640		5.73971	7.17379	1.43408	9.86935e-05	0.000646753
1730	AT5G24860	flowering promoting factor 1	6.38995	7.22615	0.836194	0.000128212	1.98814e-07
1731	AT5G24879		6.01363	7.01058	0.996957	0.0184774	0.000251881
1732	AT5G25170	PPPDE putative thiol peptidase family protein	6.10632	9.18265	3.07634	1.12325e-05	1.1514e-13
1733	AT5G25270	Ubiquitin-like superfamily protein	8.19999	9.18421	0.984216	0.00147947	2.72491e-09
1734	AT5G25280	serine-rich protein-related	10.0239	12.9278	2.90391	5.27341e-05	5.54607e-11
1735	AT5G25450	Cytochrome bd ubiquinol oxidase, 14kDa subunit	5.49027	8.18276	2.69249	0.00032362	2.5364e-10
1736	AT5G25520	SPOC domain / Transcription elongation factor S-II protein	11.3762	12.5066	1.13043	0.00205028	2.11726e-14
1737	AT5G25840	Protein of unknown function (DUF1677)	10.8044	11.825	1.02063	0.00444593	5.60296e-09
1738	AT5G25930	Protein kinase family protein with leucine-rich repeat domain	7.49481	9.31315	1.81834	0.000137558	4.46929e-07
1739	AT5G27060	receptor like protein 53	6.18063	7.07937	0.898736	0.002363	5.50384e-08
1740	AT5G27400	S-adenosyl-L-methionine-dependent methyltransferases superfamily protein	8.13123	9.01654	0.885312	0.00280564	3.54015e-06
1741	AT5G27430	Signal peptidase subunit	7.16553	8.11227	0.946738	0.00313316	3.223e-16
1742	AT5G27460	Tetratricopeptide repeat (TPR)-like superfamily protein	8.97216	10.2298	1.25765	0.00175238	1.30314e-12
1743	AT5G27560	Domain of unknown function (DUF1995)	6.76497	7.54449	0.779525	0.00132268	1.81882e-05
1744	AT5G27845	transposable element gene	5.29562	6.27126	0.975642	0.000286164	5.82227e-06
1745	AT5G27890		7.35579	8.18657	0.830783	0.0140713	2.91466e-06
1746	AT5G28180	Galactose oxidase/kelch repeat superfamily protein	5.09394	6.16936	1.07542	0.038497	0.000308003
1747	AT5G28540	heat shock protein 70 (Hsp 70) family protein	11.7621	13.5882	1.82607	0.000505215	1.42579e-09
1748	AT5G28960		7.13226	8.49433	1.36207	0.00886315	5.67771e-11
1749	AT5G30495	Fcf2 pre-rRNA processing protein	9.57694	10.3704	0.793498	0.000642058	1.5255e-09
1750	AT5G32017	pre-tRNA	6.70489	7.50727	0.802378	0.0183849	0.00015018
1751	AT5G32072		6.73484	8.88724	2.1524	0.00148051	1.90034e-12
1752	AT5G33355	Defensin-like (DEFL) family protein	8.86257	10.4561	1.59354	0.00945116	2.5625e-08
1753	AT5G34852		6.7542	8.38331	1.62911	0.000227918	4.35466e-11
1754	AT5G35100	Cyclophilin-like peptidyl-prolyl cis-trans isomerase family protein	9.10569	10.0734	0.967758	0.0069842	2.45521e-05
1755	AT5G35320		7.45245	13.2943	5.84183	2.88673e-06	4.15509e-15
1756	AT5G35460		9.90151	12.2286	2.32706	0.00013835	2.31321e-12
1757	AT5G35735	Auxin-responsive family protein	9.84661	10.7301	0.883493	0.00543166	1.91705e-06
1758	AT5G35870		5.64745	6.8669	1.21944	0.000957217	1.37485e-07
1759	AT5G37260	Homeodomain-like superfamily protein	8.33548	11.066	2.73048	0.000113154	2.19275e-14
1760	AT5G37340	ZPR1 zinc-finger domain protein	6.31026	10.4701	4.15981	3.72999e-05	1.98296e-18
1761	AT5G37350	Serine/threonine-protein kinase Rio1	10.659	12.3266	1.6676	6.22343e-05	4.15509e-15
1762	AT5G37370	PRP38 family protein	7.22954	8.0156	0.786067	0.00877956	3.92237e-05
1763	AT5G37380	Chaperone DnaJ-domain superfamily protein	8.06443	9.20015	1.13571	0.0020137	3.29032e-12
1764	AT5G37400	Family of unknown function (DUF577)	5.83329	6.72591	0.892624	0.0128999	3.41766e-09
1765	AT5G37500	gated outwardly-rectifying K+ channel	8.62651	10.0407	1.41415	0.00220314	6.09987e-12
1766	AT5G37540	Eukaryotic aspartyl protease family protein	10.3154	11.422	1.10654	0.000677665	1.17177e-07
1767	AT5G37670	HSP20-like chaperones superfamily protein	7.28889	16.6602	9.37127	9.24191e-08	1.25743e-15
1768	AT5G37680	ADP-ribosylation factor-like A1A	8.29673	9.23489	0.938155	0.000783061	2.81372e-12
1769	AT5G37710	alpha/beta-Hydrolases superfamily protein	8.21048	10.32	2.10953	0.00328326	5.07445e-13
1770	AT5G38870	transposable element gene	5.4021	6.27357	0.87147	0.00702983	3.67335e-05
1771	AT5G38895	RING/U-box superfamily protein	8.67992	11.5727	2.89279	4.39696e-05	5.34246e-16
1772	AT5G39510	Vesicle transport v-SNARE family protein	8.27872	9.10382	0.825096	0.00235988	2.16778e-09
1773	AT5G40645	RPM1-interacting protein 4 (RIN4) family protein	5.10211	6.41413	1.31203	0.00854267	1.23058e-11
1774	AT5G40650	succinate dehydrogenase 2-2	7.49566	8.64906	1.1534	0.00263431	3.07552e-10
1775	AT5G40790		6.23671	7.78444	1.54773	0.00562624	4.2406e-06
1776	AT5G40870	uridine kinase/uracil phosphoribosyltransferase 1	6.76677	7.79975	1.03298	0.000648123	2.40835e-09
1777	AT5G41320		5.60103	9.22758	3.62655	3.8697e-05	2.96924e-15
1778	AT5G41620		7.47026	10.3609	2.8906	4.11616e-05	5.40473e-12
1779	AT5G41761		7.21784	10.7623	3.54443	0.00585187	4.86348e-08
1780	AT5G41970	Metal-dependent protein hydrolase	7.11718	7.95903	0.841844	0.0187411	3.49626e-08
1781	AT5G42020	Heat shock protein 70 (Hsp 70) family protein	10.662	11.956	1.29394	0.000175454	6.38902e-10
1782	AT5G42146		8.91304	10.0426	1.12954	0.00131825	2.54819e-08
1783	AT5G42150	Glutathione S-transferase family protein	9.20694	13.3803	4.17333	8.81208e-07	6.29621e-19
1784	AT5G42190	E3 ubiquitin ligase SCF complex subunit SKP1/ASK1 family protein	7.42876	8.32578	0.897024	0.00118752	9.17185e-12
1785	AT5G42220	Ubiquitin-like superfamily protein	9.22057	10.7671	1.54658	1.40488e-05	1.68014e-13
1786	AT5G42300	ubiquitin-like protein 5	10.1218	10.9994	0.877573	0.000578898	2.5238e-11
1787	AT5G42380	calmodulin like 37	6.99781	10.5685	3.57072	0.00428744	4.99932e-06
1788	AT5G42470		10.586	11.7113	1.12524	0.00159175	3.48324e-13
1789	AT5G42740	Sugar isomerase (SIS) family protein	6.3141	8.81038	2.49628	4.95916e-05	7.76793e-14
1790	AT5G43170	zinc-finger protein 3	7.77326	12.9524	5.17916	3.05426e-05	4.62155e-12
1791	AT5G43300	PLC-like phosphodiesterases superfamily protein	5.26454	7.38187	2.11733	0.0315049	5.13806e-07
1792	AT5G43330	Lactate/malate dehydrogenase family protein	11.556	12.3806	0.824652	0.00163186	9.64673e-11
1793	AT5G43403	other RNA	8.46766	9.38439	0.916726	0.000727264	1.12161e-13
1794	AT5G43420	RING/U-box superfamily protein	6.76636	9.73382	2.96746	1.5519e-05	1.43203e-10
1795	AT5G43440	2-oxoglutarate (2OG) and Fe(II)-dependent oxygenase superfamily protein	6.37221	7.80729	1.43508	0.00311005	2.06245e-07
1796	AT5G43620	Pre-mRNA cleavage complex II	7.1477	9.89635	2.74865	0.0013116	5.39358e-09
1797	AT5G43822	Pentatricopeptide repeat (PPR) superfamily protein	8.2516	9.07241	0.820808	0.00921551	1.76605e-07
1798	AT5G43950	Plant protein of unknown function (DUF946)	6.83501	10.2284	3.3934	6.89607e-05	1.79739e-16
1799	AT5G44005		8.86498	10.0658	1.20083	0.00066662	2.6656e-09
1800	AT5G44286	snoRNA	7.45245	8.38332	0.930869	0.0102603	6.74681e-12
1801	AT5G44578		8.45851	9.22136	0.762846	7.71483e-06	1.90308e-06
1802	AT5G44973		6.10468	6.94008	0.835406	0.0276103	4.77165e-05
1803	AT5G45310		7.69445	8.44674	0.752282	0.0166188	4.19569e-08
1804	AT5G45340	cytochrome P450, family 707, subfamily A, polypeptide 3	7.58795	8.45546	0.867506	0.0028393	2.63445e-09
1805	AT5G45630	Protein of unknown function, DUF584	5.98634	10.0306	4.04429	7.59076e-06	2.1786e-12
1806	AT5G45660		8.07011	8.85941	0.789305	0.000276871	3.83724e-09
1807	AT5G45780	Leucine-rich repeat protein kinase family protein	8.44823	9.33889	0.890659	0.00131744	1.65067e-07
1808	AT5G46140	Protein of unknown function (DUF295)	5.74921	6.87174	1.12253	0.00108254	5.48681e-07
1809	AT5G46170	F-box family protein	9.22761	11.3907	2.16313	2.26826e-05	1.72684e-14
1810	AT5G46180	ornithine-delta-aminotransferase	9.6071	10.3767	0.769633	0.00201055	6.27737e-06
1811	AT5G46210	cullin4	11.9	12.9001	1.00006	0.00010621	4.10249e-13
1812	AT5G46410	SCP1-like small phosphatase 4	7.3506	10.4207	3.0701	0.000171867	2.53191e-13
1813	AT5G46710	PLATZ transcription factor family protein	10.3121	11.5013	1.18922	7.66416e-05	5.04593e-17
1814	AT5G46871	Putative membrane lipoprotein	7.48514	8.3159	0.830758	0.00894277	2.23353e-05
1815	AT5G47060	Protein of unknown function (DUF581)	9.59705	11.489	1.89193	0.000127824	6.9958e-08
1816	AT5G47120	BAX inhibitor 1	7.49966	11.464	3.96432	1.1618e-05	3.38831e-13
1817	AT5G47160	YDG/SRA domain-containing protein	5.92691	7.96626	2.03934	0.000164997	2.24348e-13
1818	AT5G47450	tonoplast intrinsic protein 2;3	10.6737	11.8891	1.21531	0.0163155	3.69212e-07
1819	AT5G47570		8.04174	8.90668	0.864933	0.000292477	4.55313e-10
1820	AT5G47610	RING/U-box superfamily protein	9.99205	15.1288	5.13672	1.288e-06	1.77942e-16
1821	AT5G47670	nuclear factor Y, subunit B6	5.1926	6.02101	0.828414	0.00719019	1.25439e-05
1822	AT5G47810	phosphofructokinase 2	7.82906	8.60973	0.780665	0.00188931	1.35424e-08
1823	AT5G47830		9.79732	14.7551	4.95782	5.38481e-05	7.39976e-19
1824	AT5G48100	Laccase/Diphenol oxidase family protein	6.0366	6.81621	0.779603	0.00368045	1.93673e-05
1825	AT5G48175		7.88209	8.8536	0.971503	0.0023605	2.86884e-06
1826	AT5G48250	B-box type zinc finger protein with CCT domain	6.78611	10.152	3.36588	0.000245695	1.32096e-17
1827	AT5G48440	FAD-dependent oxidoreductase family protein	7.91712	8.71998	0.802856	0.00136056	1.17423e-07
1828	AT5G48530		7.69224	8.4903	0.798068	0.00455066	3.18811e-07
1829	AT5G48570	FKBP-type peptidyl-prolyl cis-trans isomerase family protein	8.74124	16.2788	7.53752	4.94846e-05	2.30825e-14
1830	AT5G49380		5.14238	6.51355	1.37117	0.00186168	3.15423e-08
1831	AT5G49570	peptide-N-glycanase 1	6.95848	8.00607	1.04759	0.00931983	5.58519e-12
1832	AT5G49690	UDP-Glycosyltransferase superfamily protein	5.77399	6.67331	0.89932	0.00416041	7.73571e-05
1833	AT5G49910	chloroplast heat shock protein 70-2	10.8677	12.3654	1.49775	9.4745e-05	1.72561e-10
1834	AT5G50240	protein-l-isoaspartate methyltransferase 2	9.36328	10.2976	0.934316	0.00028357	1.01041e-08
1835	AT5G50780	Histidine kinase-, DNA gyrase B-, and HSP90-like ATPase family protein	8.90654	10.4613	1.5548	0.000445375	4.2447e-13
1836	AT5G50915	basic helix-loop-helix (bHLH) DNA-binding superfamily protein	9.00535	10.0138	1.00844	0.0009865	1.83404e-06
1837	AT5G51070	Clp ATPase	9.36671	10.2364	0.869679	0.000186599	3.13663e-06
1838	AT5G51105	Protein of unknown function (DUF1278)	4.80052	6.61815	1.81763	0.000205565	7.9232e-09
1839	AT5G51170		8.10837	9.08446	0.976081	0.00128163	8.57953e-12
1840	AT5G51430	conserved oligomeric Golgi complex component-related / COG complex component-related	8.86677	10.9561	2.08933	1.17438e-05	4.94227e-16
1841	AT5G51440	HSP20-like chaperones superfamily protein	9.12537	16.1922	7.06678	2.60359e-05	3.01164e-12
1842	AT5G51451		6.33622	7.48003	1.14381	0.000940494	1.46901e-05
1843	AT5G51630	Disease resistance protein (TIR-NBS-LRR class) family	7.37669	9.28302	1.90633	0.000192889	1.05536e-12
1844	AT5G51740	Peptidase family M48 family protein	8.81054	11.9246	3.11408	2.55266e-06	4.27536e-17
1845	AT5G51980	Transducin/WD40 repeat-like superfamily protein	8.81356	9.60276	0.789206	0.000539136	1.22891e-11
1846	AT5G52020	Integrase-type DNA-binding superfamily protein	5.94392	7.09879	1.15487	0.00023276	2.55453e-06
1847	AT5G52210	GTP-binding protein 1	8.66716	9.77342	1.10626	0.000117422	6.03304e-12
1848	AT5G52300	CAP160 protein	6.05213	7.63602	1.58389	0.034221	4.70824e-07
1849	AT5G52570	beta-carotene hydroxylase 2	9.65685	10.4667	0.809821	0.00152998	1.16143e-08
1850	AT5G52580	RabGAP/TBC domain-containing protein	9.69055	10.4987	0.808113	0.000188514	4.28839e-10
1851	AT5G52630	mitochondrial RNAediting factor 1	7.29209	8.26653	0.974437	0.0100552	7.86571e-07
1852	AT5G52640	heat shock protein 90.1	10.3598	18.2926	7.93273	4.13754e-06	1.79249e-13
1853	AT5G52750	Heavy metal transport/detoxification superfamily protein	8.23478	10.053	1.81825	0.00190155	5.35797e-07
1854	AT5G52760	Copper transport protein family	6.13122	9.20458	3.07336	0.000745495	8.0857e-07
1855	AT5G52970	thylakoid lumen 15.0 kDa protein	9.92649	11.0141	1.08762	0.00180574	2.69628e-08
1856	AT5G53000	2A phosphatase associated protein of 46 kD	9.93698	10.9316	0.994587	0.00175277	1.21335e-08
1857	AT5G53120	spermidine synthase 3	12.2755	13.2737	0.998166	0.00234137	2.89171e-10
1858	AT5G53160	regulatory components of ABA receptor 3	8.85807	9.62717	0.769098	0.009937	3.17488e-06
1859	AT5G53180	polypyrimidine tract-binding protein 2	7.96371	8.85437	0.890662	0.00800715	1.30996e-05
1860	AT5G53400	HSP20-like chaperones superfamily protein	10.9339	14.2195	3.28557	2.04924e-05	1.98296e-18
1861	AT5G53487	pre-tRNA	6.28363	7.25711	0.973478	0.0259122	0.000431765
1862	AT5G53570	Ypt/Rab-GAP domain of gyp1p superfamily protein	8.39495	9.69116	1.2962	0.0134982	2.48858e-05
1863	AT5G53680	RNA-binding (RRM/RBD/RNP motifs) family protein	5.00658	11.7507	6.74414	1.47265e-05	1.26499e-16
1864	AT5G53870	early nodulin-like protein 1	6.99986	8.41968	1.41982	0.00385342	9.78181e-06
1865	AT5G54080	homogentisate 1,2-dioxygenase	9.81301	11.4307	1.61772	4.08049e-05	6.77174e-13
1866	AT5G54165		8.28544	16.2096	7.92417	4.13156e-07	1.24515e-12
1867	AT5G54520	Transducin/WD40 repeat-like superfamily protein	6.99748	7.7966	0.799121	0.00142483	1.84824e-11
1868	AT5G54580	RNA-binding (RRM/RBD/RNP motifs) family protein	7.52948	8.27959	0.750114	0.0020586	7.09827e-07
1869	AT5G54690	galacturonosyltransferase 12	7.85757	9.62259	1.76502	0.00169802	5.64482e-10
1870	AT5G54860	Major facilitator superfamily protein	9.19921	10.1142	0.914997	0.00736241	2.64818e-05
1871	AT5G54940	Translation initiation factor SUI1 family protein	15.1535	17.4987	2.3452	0.0003101	7.27748e-13
1872	AT5G54960	pyruvate decarboxylase-2	11.124	12.14	1.01606	0.00587335	4.90405e-11
1873	AT5G55000	potassium channel tetramerisation domain-containing protein / pentapeptide repeat-containing protein	9.45042	10.2634	0.812935	0.0122266	1.57422e-06
1874	AT5G55780	Cysteine/Histidine-rich C1 domain family protein	7.1311	7.88913	0.758031	0.00661532	0.00021013
1875	AT5G55835	MIR156H; miRNA	5.29805	8.41801	3.11996	0.000180358	3.08844e-13
1876	AT5G55875	transposable element gene	7.00947	7.90383	0.894361	0.00156873	1.03014e-07
1877	AT5G55970	RING/U-box superfamily protein	8.74261	10.5666	1.82402	0.000259473	1.6376e-14
1878	AT5G56010	heat shock protein 81-3	10.3918	14.0579	3.66612	7.69398e-05	4.14636e-12
1879	AT5G56030	heat shock protein 81-2	11.804	15.6968	3.89275	0.000358182	2.04592e-16
1880	AT5G56100	glycine-rich protein / oleosin	10.111	10.8654	0.754394	0.00248179	3.43641e-05
1881	AT5G56180	actin-related protein 8	8.45933	9.21029	0.750961	0.00929218	1.61027e-05
1882	AT5G56300	gibberellic acid methyltransferase 2	5.04738	6.32107	1.2737	0.012614	3.75286e-07
1883	AT5G56500	TCP-1/cpn60 chaperonin family protein	6.83548	8.51852	1.68304	5.36858e-05	2.18481e-12
1884	AT5G56600	profilin 3	12.2883	13.3526	1.06424	9.88745e-05	2.32622e-09
1885	AT5G56630	phosphofructokinase 7	9.30921	10.8648	1.55564	0.000377962	7.16025e-12
1886	AT5G56750	N-MYC downregulated-like 1	8.85606	10.2729	1.41687	0.0047217	2.00028e-11
1887	AT5G56870	beta-galactosidase 4	11.0475	12.3535	1.30603	0.00457013	2.33933e-05
1888	AT5G57050	Protein phosphatase 2C family protein	9.09539	10.9656	1.87022	0.00269813	8.96911e-08
1889	AT5G57100	Nucleotide/sugar transporter family protein	9.37317	12.0163	2.64313	7.21141e-06	7.24981e-14
1890	AT5G57123		7.57022	8.43555	0.86533	0.00398271	1.51526e-06
1891	AT5G57190	phosphatidylserine decarboxylase 2	7.45915	8.30612	0.846971	0.00466785	0.00036655
1892	AT5G57330	Galactose mutarotase-like superfamily protein	6.99985	8.02094	1.02109	0.00357903	1.21926e-10
1893	AT5G57400		6.30893	7.27843	0.969509	0.00960152	4.03189e-07
1894	AT5G57880	multipolar spindle 1	6.66152	7.89105	1.22953	0.000329997	2.59163e-11
1895	AT5G57900	SKP1 interacting partner 1	7.2662	8.87258	1.60638	0.00101443	9.41702e-13
1896	AT5G57910		9.38552	11.912	2.52648	9.02673e-05	2.20198e-15
1897	AT5G57920	early nodulin-like protein 10	7.60616	10.6102	3.00402	0.00091991	9.8841e-13
1898	AT5G58030	Transport protein particle (TRAPP) component	8.65239	9.56011	0.907723	0.000506819	1.84029e-11
1899	AT5G58070	temperature-induced lipocalin	7.00919	11.0045	3.99535	0.00026849	1.0489e-10
1900	AT5G58110	chaperone binding;ATPase activators	13.4184	15.2046	1.78623	4.90325e-05	7.69327e-16
1901	AT5G58220	transthyretin-like protein	9.25112	10.222	0.970875	0.00111987	1.13776e-07
1902	AT5G58590	RAN binding protein 1	11.3964	13.7497	2.35336	4.25199e-07	6.20853e-19
1903	AT5G58770	Undecaprenyl pyrophosphate synthetase family protein	7.87161	12.4728	4.60114	0.000113908	2.96924e-15
1904	AT5G58787	RING/U-box superfamily protein	9.00417	11.5959	2.59174	0.00160044	3.70484e-15
1905	AT5G59220	highly ABA-induced PP2C gene 1	6.87357	9.74289	2.86932	0.000437125	3.35861e-08
1906	AT5G59310	lipid transfer protein 4	9.52392	10.8311	1.30722	0.0180705	0.000196989
1907	AT5G59320	lipid transfer protein 3	7.78518	8.97633	1.19115	0.0362761	0.000339683
1908	AT5G59330	Bifunctional inhibitor/lipid-transfer protein/seed storage 2S albumin superfamily protein	8.33956	9.50864	1.16908	0.00158917	4.24774e-05
1909	AT5G59480	Haloacid dehalogenase-like hydrolase (HAD) superfamily protein	8.89858	9.67768	0.779102	0.003459	1.21525e-07
1910	AT5G59570	Homeodomain-like superfamily protein	5.66573	6.89752	1.23179	0.000188935	3.1645e-10
1911	AT5G59720	heat shock protein 18.2	8.42009	17.2934	8.87326	0.000312297	5.18284e-16
1912	AT5G59820	C2H2-type zinc finger family protein	9.6348	14.1687	4.53393	3.57963e-05	4.87466e-13
1913	AT5G59830		9.67348	10.6644	0.990966	0.00114521	4.04532e-07
1914	AT5G59845	Gibberellin-regulated family protein	8.54966	9.63823	1.08857	0.000239295	5.98376e-06
1915	AT5G59950	RNA-binding (RRM/RBD/RNP motifs) family protein	7.58972	8.49462	0.904892	7.56224e-05	6.59737e-09
1916	AT5G60120	target of early activation tagged (EAT) 2	6.90635	8.09774	1.19139	0.00148539	2.15636e-11
1917	AT5G60190	Cysteine proteinases superfamily protein	7.16539	7.94081	0.775419	0.00044374	1.25253e-06
1918	AT5G60610	F-box/RNI-like superfamily protein	5.95804	7.13148	1.17345	0.00971651	1.60494e-10
1919	AT5G60800	Heavy metal transport/detoxification superfamily protein	8.56176	9.62898	1.06721	0.00349572	6.10884e-06
1920	AT5G61110	zinc ion binding	6.62388	7.38782	0.763947	0.000932597	9.20361e-08
1921	AT5G61190	putative endonuclease or glycosyl hydrolase with C2H2-type zinc finger domain	9.3246	11.8328	2.50821	0.000115681	9.16954e-13
1922	AT5G61500	autophagy 3 (APG3)	9.1568	10.1784	1.02156	3.93783e-05	8.42448e-12
1923	AT5G61510	GroES-like zinc-binding alcohol dehydrogenase family protein	10.4101	13.4384	3.0283	1.45617e-05	1.44491e-15
1924	AT5G61820		12.1545	13.2174	1.0629	0.0107601	1.71595e-06
1925	AT5G61830	NAD(P)-binding Rossmann-fold superfamily protein	9.22	10.3287	1.10867	0.00156867	1.51208e-10
1926	AT5G61900	Calcium-dependent phospholipid-binding Copine family protein	9.27392	10.4324	1.1585	0.00689495	0.000556727
1927	AT5G62020	heat shock transcription factor B2A	5.73296	7.27699	1.54403	0.000220275	5.11259e-09
1928	AT5G62030	diphthamide synthesis DPH2 family protein	8.50256	10.1274	1.62482	0.000279748	1.84846e-08
1929	AT5G62040	PEBP (phosphatidylethanolamine-binding protein) family protein	7.67277	9.14026	1.46749	0.000260138	9.10006e-05
1930	AT5G62090	SEUSS-like 2	8.86201	10.1583	1.29632	1.90663e-05	1.82176e-13
1931	AT5G62200	Embryo-specific protein 3, (ATS3)	8.73309	10.1557	1.42261	2.69969e-05	9.2979e-15
1932	AT5G62380	NAC-domain protein 101	6.67645	7.57982	0.903365	0.0462832	5.27757e-05
1933	AT5G62575		9.57905	10.3706	0.791506	4.05294e-05	1.27521e-10
1934	AT5G62620	Galactosyltransferase family protein	7.79633	9.47344	1.67711	7.48391e-05	1.42386e-07
1935	AT5G62730	Major facilitator superfamily protein	5.89645	8.4483	2.55185	0.0108078	6.5897e-08
1936	AT5G62910	RING/U-box superfamily protein	9.56946	10.7748	1.20536	0.00332809	8.09815e-09
1937	AT5G63130	Octicosapeptide/Phox/Bem1p family protein	5.73615	7.28165	1.54549	1.78379e-05	1.32538e-06
1938	AT5G63195	other RNA	5.31153	9.31275	4.00122	1.63661e-06	3.43319e-15
1939	AT5G63200	tetratricopeptide repeat (TPR)-containing protein	8.06077	9.2706	1.20983	0.000138637	5.54607e-11
1940	AT5G63300	Ribosomal protein S21 family protein	5.80955	6.75139	0.941844	0.000654385	2.09323e-11
1941	AT5G63320	nuclear protein X1	9.42484	10.2614	0.83657	0.000673704	1.51076e-08
1942	AT5G63350		6.54584	8.09706	1.55122	0.000291093	5.10054e-09
1943	AT5G63450	cytochrome P450, family 94, subfamily B, polypeptide 1	6.9775	8.00969	1.03219	0.0187352	1.33095e-05
1944	AT5G63460	SAP domain-containing protein	7.69077	8.57163	0.88086	0.000284434	1.83135e-09
1945	AT5G63500	Protein of unknown function (DUF 3339)	10.9843	12.7911	1.8068	0.000331365	8.86229e-14
1946	AT5G63830	HIT-type Zinc finger family protein	9.22922	10.333	1.10375	6.19288e-05	8.58214e-15
1947	AT5G64170	dentin sialophosphoprotein-related	11.1252	12.0645	0.939364	0.00339831	9.94573e-14
1948	AT5G64180		10.6078	11.5509	0.94311	0.00213657	5.27781e-08
1949	AT5G64190		7.94475	9.08259	1.13784	0.0494984	0.000305227
1950	AT5G64200	ortholog of human splicing factor SC35	11.2602	12.267	1.00686	0.000346589	1.58448e-10
1951	AT5G64230		8.36608	9.37788	1.0118	0.000913334	5.343e-05
1952	AT5G64310	arabinogalactan protein 1	12.4824	13.5422	1.05986	0.00585004	0.000709835
1953	AT5G64400		14.1395	15.1455	1.00602	0.000737432	4.3005e-11
1954	AT5G64510		6.97572	13.8254	6.84967	1.31447e-05	1.97582e-16
1955	AT5G64520	homolog of X-ray repair cross complementing 2 (XRCC2)	8.19466	9.02229	0.827631	0.0213243	4.86394e-07
1956	AT5G64700	nodulin MtN21 /EamA-like transporter family protein	8.41193	9.331	0.919077	0.000198329	6.44059e-10
1957	AT5G64870	SPFH/Band 7/PHB domain-containing membrane-associated protein family	5.86248	6.84883	0.986345	0.00106569	8.94881e-05
1958	AT5G64880		8.19364	9.04025	0.846609	5.60369e-05	1.9488e-12
1959	AT5G64950	Mitochondrial transcription termination factor family protein	7.62334	10.592	2.96868	0.00119693	1.73783e-12
1960	AT5G65030		7.43771	8.48497	1.04726	0.00273625	6.58981e-05
1961	AT5G65140	Haloacid dehalogenase-like hydrolase (HAD) superfamily protein	7.27309	8.72357	1.45048	0.000363541	9.92692e-09
1962	AT5G65490		8.59666	10.3006	1.70393	0.000148999	5.19087e-11
1963	AT5G65683	Zinc finger (C3HC4-type RING finger) family protein	10.803	11.8879	1.08495	0.00503981	2.8856e-13
1964	AT5G65900	DEA(D/H)-box RNA helicase family protein	9.13458	11.3093	2.17471	6.10145e-06	1.87216e-15
1965	AT5G65920	ARM repeat superfamily protein	7.85149	9.0321	1.18061	0.000931438	2.70247e-08
1966	AT5G66050	Wound-responsive family protein	6.51029	7.53601	1.02573	0.00245633	3.08502e-05
1967	AT5G66052		10.4513	12.5405	2.08916	0.000206409	1.94007e-12
1968	AT5G66090		11.5225	13.4717	1.94917	2.6629e-05	1.86562e-13
1969	AT5G66100	winged-helix DNA-binding transcription factor family protein	8.98632	10.467	1.48071	0.000124186	1.98175e-13
1970	AT5G66170	sulfurtransferase 18	10.231	11.218	0.986942	0.0057608	1.56543e-07
1971	AT5G66180	S-adenosyl-L-methionine-dependent methyltransferases superfamily protein	7.93718	9.09472	1.15753	0.000625023	4.73254e-07
1972	AT5G66190	ferredoxin-NADP(+)-oxidoreductase 1	7.73463	8.60216	0.86753	0.0160365	1.22283e-09
1973	AT5G66400	Dehydrin family protein	7.90909	8.98497	1.07587	0.0203978	1.1963e-06
1974	AT5G66562	snoRNA	9.89042	10.6898	0.79943	0.0231365	6.03275e-08
1975	AT5G66567	snoRNA	8.23002	9.63375	1.40373	0.00127524	1.11156e-08
1976	AT5G66620	DA1-related protein 6	5.09786	6.17393	1.07607	3.06569e-05	1.40683e-07
1977	AT5G66700	homeobox 53	6.81645	7.92345	1.107	3.12405e-05	3.44887e-08
1978	AT5G66880	sucrose nonfermenting 1(SNF1)-related protein kinase 2.3	10.9956	13.1332	2.13764	2.89615e-06	6.9652e-16
1979	AT5G66930		10.6132	11.365	0.751863	0.000291273	1.83371e-10
1980	AT5G67300	myb domain protein r1	4.86234	5.62676	0.764428	0.00672387	0.000229599
1981	AT5G67480	BTB and TAZ domain protein 4	10.3224	11.8558	1.53338	0.0123697	1.53909e-05
a) mRNA expression was analyzed using Aligent Arabidopsis custom microarray (GEO array platform: GPL19830) as described in Materials and Methods.
The following genes are listed: 1) Log2 (Venus non-stress/Venus heat stress)>0.7; 2) p-value<0.15; 3) FDR <0.1.
b) Average of log2 values (signal intensity data) under non-stress and heat stress condition.

## Sheet: Table S7
Supplementary table S7. List of 206 genesa) whose mRNA accumulation is higher in UBP1b ox compared with Venus under both control and heat stress condition
	AGI code	Description	Non-stress		mRNA ratio	p-value	Heat stress		mRNA ratio	p-value	FDR
			Venus b)	UBP1b ox b)	(UBP1b ox/Venus)		Venus b)	UBP1b ox b)	(UBP1b ox/Venus)
1	AT1G03730		9.42167	10.5645	1.14282	0.0126208	8.42752	10.3456	1.91807	0.0295101	2.98e-07
2	AT1G04680	Pectin lyase-like superfamily protein	8.53409	9.45296	0.918865	0.00591494	7.45693	9.03126	1.57433	0.00859103	2.17e-09
3	AT1G07140	Pleckstrin homology (PH) domain superfamily protein	7.08058	8.2677	1.18711	0.0475829	6.19675	8.29171	2.09496	0.0303507	8.44e-05
4	AT1G08510	fatty acyl-ACP thioesterases B	8.56307	9.61214	1.04907	0.0183863	8.8884	10.1748	1.2864	0.036002	4.02e-06
5	AT1G08930	Major facilitator superfamily protein	12.4617	13.9921	1.53031	0.00221075	12.9029	13.933	1.03001	0.0496492	2.47e-06
6	AT1G10950	transmembrane nine 1	7.98328	9.10371	1.12044	0.00326501	7.78348	9.36384	1.58036	0.0372313	2.07e-06
7	AT1G11175	other RNA	9.58165	11.6302	2.0485	0.014363	10.4073	12.1063	1.69906	0.0265059	1.1e-07
8	AT1G12990	beta-1,4-N-acetylglucosaminyltransferase family protein	9.69747	10.8479	1.15045	0.00110368	8.60417	10.0075	1.40332	0.00789282	2.52e-08
9	AT1G13210	autoinhibited Ca2+/ATPase II	8.86027	9.70194	0.841676	0.00415003	7.7949	9.13253	1.33763	0.0487648	9.74e-06
10	AT1G13520	Protein of unknown function (DUF1262)	7.17568	8.42115	1.24546	0.0266066	8.09062	9.16463	1.07401	0.0383642	0.000457073
11	AT1G17370	oligouridylate binding protein 1B	10.1046	14.5102	4.40563	0.00692017	10.5539	15.0302	4.47627	0.00673233	7.86e-13
12	AT1G17780		9.45616	10.2238	0.767606	0.000449293	9.31734	10.3677	1.05035	0.0169476	3.67e-06
13	AT1G18970	germin-like protein 4	7.1358	8.40942	1.27362	0.0204291	7.49501	8.49438	0.999373	0.0289297	0.000555154
14	AT1G24140	Matrixin family protein	7.91828	9.2917	1.37341	0.00700223	7.38291	10.0376	2.65473	0.0427152	5.51e-06
15	AT1G24170	Nucleotide-diphospho-sugar transferases superfamily protein	10.4552	11.5558	1.10066	0.00173131	9.24511	10.982	1.73687	0.00745316	1.34e-08
16	AT1G25400		6.61121	8.01027	1.39906	0.00758558	6.32384	7.92561	1.60177	0.0419075	1.12e-05
17	AT1G25560	AP2/B3 transcription factor family protein	12.8697	13.9523	1.08261	0.00133165	9.21257	12.3571	3.1445	0.00247044	3.7e-12
18	AT1G26390	FAD-binding Berberine family protein	5.64591	8.06994	2.42403	0.0137361	5.31178	8.19192	2.88013	0.0275993	0.000743963
19	AT1G26410	FAD-binding Berberine family protein	5.87591	7.89349	2.01758	0.0327319	5.12286	8.04453	2.92167	0.039974	1.13e-05
20	AT1G27130	glutathione S-transferase tau 13	6.93625	9.15884	2.22259	0.0190013	6.61911	10.1624	3.54331	0.0225411	5.63e-08
21	AT1G28370	ERF domain protein 11	6.06069	7.98727	1.92657	0.00872828	5.16897	7.69898	2.53	0.0427496	1.14e-06
22	AT1G30700	FAD-binding Berberine family protein	9.42487	10.3744	0.949537	0.0310306	8.89676	10.6213	1.72457	0.0115658	7.24e-07
23	AT1G32120		6.48582	7.45473	0.968901	0.0122313	7.03782	8.90612	1.8683	0.0366168	3.33e-06
24	AT1G32920		13.364	15.2537	1.88968	0.0166486	13.7158	15.5603	1.84445	0.0471542	1.58e-06
25	AT1G32928		11.3714	13.0465	1.67511	0.0134172	11.8447	13.6229	1.77815	0.0251562	1.08e-06
26	AT1G33140	Ribosomal protein L6 family	8.88121	9.64956	0.768353	0.0460042	9.72249	10.6004	0.877883	0.031005	6.5e-08
27	AT1G33600	Leucine-rich repeat (LRR) family protein	9.09577	9.98464	0.888877	0.0235103	7.7658	9.8852	2.1194	0.0254649	3.14e-08
28	AT1G33610	Leucine-rich repeat (LRR) family protein	12.8716	13.6536	0.782093	0.0158142	10.9218	12.3339	1.41202	0.0350552	1.4e-08
29	AT1G33760	Integrase-type DNA-binding superfamily protein	5.88171	8.75777	2.87606	0.0148151	5.73274	6.92042	1.18768	0.0331143	1.27e-07
30	AT1G35210		7.20837	9.6641	2.45573	0.0281831	7.19343	9.17084	1.97742	0.0132618	1.08e-05
31	AT1G35350	EXS (ERD1/XPR1/SYG1) family protein	8.04017	9.16471	1.12454	0.00313076	7.80813	9.31226	1.50413	0.0335663	4.93e-05
32	AT1G36940		8.48399	9.32981	0.845814	0.00481707	7.17945	8.46953	1.29008	0.0124975	2.1e-08
33	AT1G51940	protein kinase family protein / peptidoglycan-binding LysM domain-containing protein	9.4414	10.39	0.948598	0.0149617	8.55151	9.51909	0.967573	0.0172274	2.36e-08
34	AT1G56070	Ribosomal protein S5/Elongation factor G/III/V family protein	7.86477	9.21309	1.34832	0.00792537	7.56086	9.8002	2.23933	0.0387478	4.34e-06
35	AT1G56300	Chaperone DnaJ-domain superfamily protein	7.18485	9.49932	2.31447	0.00407923	10.7461	11.5289	0.782852	0.00210534	5.03e-15
36	AT1G57680		12.6128	13.4939	0.881118	0.000953828	11.4038	13.0479	1.64414	0.00505654	3.71e-09
37	AT1G57980	Nucleotide-sugar transporter family protein	7.04862	7.89532	0.846699	0.00140495	5.82256	7.17794	1.35538	0.000420116	9.81e-12
38	AT1G57990	purine permease 18	10.5923	12.7358	2.14347	0.000967258	10.3676	12.6219	2.25433	0.040472	2.12e-07
39	AT1G59870	ABC-2 and Plant PDR ABC-type transporter family protein	11.2864	12.5228	1.23645	0.024842	10.5908	12.3419	1.75115	0.0301799	4.4e-05
40	AT1G60610	SBP (S-ribonuclease binding protein) family protein	10.2823	11.2018	0.919493	0.0168795	8.93313	10.7885	1.85534	0.00621741	4.92e-07
41	AT1G61667	Protein of unknown function, DUF538	8.19186	9.01155	0.81969	0.00985428	8.38039	9.18323	0.802836	0.037999	0.000109659
42	AT1G61795	PAK-box/P21-Rho-binding family protein	9.70409	10.4953	0.791192	0.00490984	7.63883	10.0333	2.39443	0.00709208	3.15e-12
43	AT1G64170	cation/H+ exchanger 16	8.51295	9.3877	0.874745	0.00865663	7.7668	8.58253	0.815729	0.0221781	2.28e-07
44	AT1G64480	calcineurin B-like protein 8	5.93533	7.12046	1.18512	0.00371588	5.86607	7.64676	1.78068	0.0083098	1.44e-07
45	AT1G64640	early nodulin-like protein 8	10.6925	11.5211	0.82861	0.00234283	8.73885	10.1421	1.40328	0.00353785	6.24e-11
46	AT1G67470	Protein kinase superfamily protein	7.14966	8.1686	1.01895	0.000973994	5.55298	6.82484	1.27186	0.0329923	6.31e-07
47	AT1G68840	related to ABI3/VP1 2	13.2514	14.1275	0.876112	0.00754615	10.1214	12.7046	2.58321	0.00894004	2.78e-11
48	AT1G69690	TCP family transcription factor	7.85612	8.88282	1.0267	0.00322624	7.21709	8.4986	1.28151	0.000206717	3.75e-08
49	AT1G70090	glucosyl transferase family 8	10.7255	11.9309	1.20538	0.0154354	11.3671	12.3238	0.956741	0.0194955	9.54e-06
50	AT1G70170	matrix metalloproteinase	7.53987	8.59368	1.05381	0.0310075	6.90957	9.47462	2.56504	0.00787883	9.12e-07
51	AT1G70780		6.76114	8.01805	1.25691	0.0063447	7.00197	9.3662	2.36423	0.0359034	4.71e-06
52	AT1G71910		6.51506	7.66865	1.15359	0.007161	5.37531	7.75427	2.37896	0.00299749	7.01e-08
53	AT1G72416	Chaperone DnaJ-domain superfamily protein	5.89155	7.49707	1.60553	0.0108403	11.3689	12.1604	0.791545	0.0255865	2.3e-14
54	AT1G72450	jasmonate-zim-domain protein 6	5.64929	6.94422	1.29492	0.00444074	5.26254	6.1585	0.895954	0.0129407	2.81e-06
55	AT1G75840	RAC-like GTP binding protein 5	6.48376	7.55187	1.06811	0.00134873	6.20332	7.29597	1.09265	0.0191855	2.82e-07
56	AT1G78410	VQ motif-containing protein	6.00623	8.14672	2.14049	0.0483761	6.29431	9.77248	3.47817	0.0458726	1.61e-05
57	AT2G02070	indeterminate(ID)-domain 5	9.18791	10.0272	0.839247	0.000994084	8.23751	9.49665	1.25913	0.000512764	3.24e-09
58	AT2G02100	low-molecular-weight cysteine-rich 69	14.4347	15.6926	1.2579	0.014274	13.9522	14.945	0.992821	0.0125941	7.24e-07
59	AT2G02800	protein kinase 2B	10.9068	11.7242	0.817462	0.0307325	10.4018	11.5684	1.16659	0.0124558	1.25e-11
60	AT2G03360	Glycosyltransferase family 61 protein	5.45674	6.25691	0.800168	0.0126181	5.89515	7.37424	1.47909	0.00970831	3.17e-08
61	AT2G15292		11.0615	11.9123	0.850782	0.0293	10.7605	12.1311	1.37061	0.00180338	1.48e-17
62	AT2G15960		12.6076	14.2395	1.6319	0.000897205	12.5751	13.3492	0.774099	0.0297523	1.59e-07
63	AT2G19450	membrane bound O-acyl transferase (MBOAT) family protein	8.91259	9.71768	0.805094	0.00391022	9.26687	10.0852	0.818309	0.0228132	2.2e-08
64	AT2G20835		7.88159	8.85729	0.975703	0.00573662	4.89806	5.99706	1.099	0.00496368	5.8e-13
65	AT2G20960	Arabidopsis phospholipase-like protein (PEARLI 4) family	11.8845	12.6813	0.796771	0.00246536	11.0994	12.2543	1.15494	0.0365498	1.79e-07
66	AT2G23680	Cold acclimation protein WCOR413 family	7.26339	9.07027	1.80688	0.00768902	7.85468	10.2724	2.41771	0.0192155	4.63e-07
67	AT2G23770	protein kinase family protein / peptidoglycan-binding LysM domain-containing protein	7.20221	8.16727	0.965058	0.00192812	6.25134	7.43389	1.18255	0.0139243	8.12e-07
68	AT2G25250		10.8973	11.7792	0.881858	0.0144541	8.29587	9.92424	1.62837	0.0404804	3.14e-11
69	AT2G25490	EIN3-binding F box protein 1	11.5738	12.4057	0.831943	0.0343294	10.9632	12.2184	1.25519	0.00096478	1.52e-06
70	AT2G25735		8.04422	9.80822	1.764	0.0044162	6.37652	9.41239	3.03587	0.0177502	2.21e-07
71	AT2G27580	A20/AN1-like zinc finger family protein	8.27478	9.62777	1.353	0.0121839	11.0189	12.8222	1.8033	0.0264317	6.19e-11
72	AT2G30250	WRKY DNA-binding protein 25	8.45066	9.62975	1.17909	0.0240041	9.11478	11.0508	1.93604	0.0405246	1.21e-06
73	AT2G30930		10.789	11.9827	1.19368	0.00350944	10.3932	11.7019	1.30878	0.00938165	1.23e-06
74	AT2G31610	Ribosomal protein S3 family protein	9.92118	10.7497	0.82848	0.0139489	10.2247	11.2966	1.07186	0.039517	4.39e-07
75	AT2G36170	Ubiquitin supergroup;Ribosomal protein L40e	6.09362	7.10561	1.012	0.00185614	6.1131	7.73587	1.62277	0.0269528	9e-06
76	AT2G37220	RNA-binding (RRM/RBD/RNP motifs) family protein	10.2426	11.7229	1.48027	0.00115643	10.402	11.6273	1.22529	0.0295196	7.05e-07
77	AT2G37478	conserved peptide upstream open reading frame 52	6.74298	7.93041	1.18743	0.00962757	6.95044	8.56041	1.60997	0.0127422	1.52e-06
78	AT2G37480		7.73911	9.09484	1.35573	0.0102058	7.99409	9.61002	1.61593	0.0135894	2.83e-08
79	AT2G37640	Barwin-like endoglucanases superfamily protein	10.0792	11.3554	1.27619	0.0106967	8.61176	10.3213	1.70959	0.00496234	8.19e-09
80	AT2G38560	transcript elongation factor IIS	6.96382	7.93817	0.974347	0.0231658	7.43565	8.7947	1.35905	0.00155911	1.75e-07
81	AT2G39940	RNI-like superfamily protein	7.92019	9.10063	1.18045	0.00838154	7.98702	9.34697	1.35995	0.0151676	2.54e-06
82	AT2G42380	Basic-leucine zipper (bZIP) transcription factor family protein	6.92906	8.31185	1.38279	7.00903e-05	6.66877	8.58292	1.91415	0.00203911	7.48e-07
83	AT2G42580	tetratricopetide-repeat thioredoxin-like 3	9.69646	10.5888	0.892375	0.0046732	9.17846	10.0727	0.894244	0.0133408	3.81e-06
84	AT2G43590	Chitinase family protein	7.35971	8.20889	0.84918	0.0109323	7.50014	8.8198	1.31966	0.00344861	7.94e-07
85	AT2G44080	ARGOS-like	12.241	13.469	1.22792	0.0280973	11.7527	13.5565	1.80379	0.00596258	3.76e-07
86	AT2G46330	arabinogalactan protein 16	11.4007	12.3999	0.999201	0.00109958	10.4513	12.2719	1.82055	0.0117174	1.6e-07
87	AT3G01420	Peroxidase superfamily protein	11.933	12.9058	0.972831	0.0449313	11.8093	12.9932	1.18391	0.000905427	4.16e-06
88	AT3G02910	AIG2-like (avirulence induced gene) family protein	7.67416	8.80875	1.13459	0.0373559	5.86751	9.2499	3.38239	0.0175522	1.05e-06
89	AT3G04210	Disease resistance protein (TIR-NBS class)	10.0009	11.7821	1.78116	0.000345157	8.21423	10.7388	2.52453	0.00412251	1.12e-07
90	AT3G05320	O-fucosyltransferase family protein	7.27886	8.40284	1.12397	0.0188542	8.11015	9.39195	1.2818	0.0245699	1.33e-05
91	AT3G07460	Protein of unknown function, DUF538	10.8949	11.7719	0.876938	0.0147392	10.0876	11.2819	1.19427	0.0207236	4.21e-07
92	AT3G07660	Kinase-related protein of unknown function (DUF1296)	6.27765	7.04647	0.768817	0.041408	5.81548	7.22521	1.40973	0.00979237	0.000177983
93	AT3G08760	Protein kinase superfamily protein	9.32921	10.1398	0.810573	0.00286062	8.92823	10.3669	1.43871	0.0421024	5.21e-05
94	AT3G09630	Ribosomal protein L4/L1 family	7.76157	9.4858	1.72423	0.0250061	8.5629	10.4736	1.91067	0.025932	1.38e-07
95	AT3G11130	Clathrin, heavy chain	7.08128	9.70831	2.62703	0.00122614	7.15397	9.94177	2.7878	0.0134314	6.55e-08
96	AT3G11700	FASCICLIN-like arabinogalactan protein 18 precursor	9.28222	10.4382	1.15595	0.0384763	8.37654	9.87519	1.49865	0.00792877	1.79e-13
97	AT3G13520	arabinogalactan protein 12	14.6528	15.4817	0.828849	0.0151491	15.5291	16.4878	0.958735	0.0341091	6.16e-07
98	AT3G15356	Legume lectin family protein	9.68773	11.0577	1.37001	0.00840136	10.9375	12.6215	1.68393	0.045057	4.54e-06
99	AT3G15630		10.1665	11.2898	1.12326	0.00683134	8.66282	9.94667	1.28386	0.000692983	3.1e-10
100	AT3G16640	translationally controlled tumor protein	10.0238	11.7557	1.7319	0.0220916	10.5169	12.3303	1.81334	0.0354609	3.42e-07
101	AT3G16780	Ribosomal protein L19e family protein	6.09461	7.31432	1.21971	0.00258832	5.46356	7.53102	2.06746	0.0157595	7.82e-07
102	AT3G22800	Leucine-rich repeat (LRR) family protein	8.41818	9.29951	0.881332	0.0106412	8.56262	9.66912	1.1065	0.020503	0.000170354
103	AT3G23870	Protein of unknown function (DUF803)	7.07856	8.16162	1.08306	0.0120228	6.82982	8.31766	1.48784	0.0371252	0.000312607
104	AT3G24550	proline extensin-like receptor kinase 1	6.45138	7.78644	1.33506	0.000291022	5.80765	8.50856	2.70092	0.0143287	2.34e-06
105	AT3G25070	RPM1 interacting protein 4	9.76272	10.5168	0.754053	0.0207823	9.81689	10.6681	0.851168	0.0416747	1.97e-05
106	AT3G28180	Cellulose-synthase-like C4	10.7349	11.7879	1.05304	0.0174226	8.94335	10.0231	1.0798	0.0195749	8.5e-09
107	AT3G42658	transposable element gene	5.49687	6.83984	1.34297	0.0367393	4.96869	7.13042	2.16172	0.0282409	2.38e-07
108	AT3G44820	Phototropic-responsive NPH3 family protein	7.6977	8.69117	0.993471	0.00375144	5.78896	8.46655	2.67759	0.00431591	3.98e-08
109	AT3G45242	conserved peptide upstream open reading frame 61	8.24952	9.25167	1.00216	0.00896413	7.9759	9.25149	1.27559	0.000944745	4.65e-08
110	AT3G46830	RAB GTPase homolog A2C	7.83944	8.71306	0.873624	0.0183867	7.6946	9.15381	1.45921	0.0182905	1.66e-08
111	AT3G47820	PLANT U-BOX 39	7.75163	8.57698	0.82535	0.00233633	6.16411	8.32854	2.16443	0.0261262	2.48e-08
112	AT3G50700	indeterminate(ID)-domain 2	9.05952	9.87017	0.810654	0.00385843	7.84953	8.81804	0.968507	0.0278655	2.05e-08
113	AT3G52800	A20/AN1-like zinc finger family protein	12.1338	13.6933	1.55951	0.0179375	11.0225	13.4355	2.41303	0.0203754	7.36e-07
114	AT3G53232	ROTUNDIFOLIA like 1	7.0287	8.38891	1.36021	0.00273566	6.90189	8.39457	1.49268	0.00120798	9.03e-08
115	AT3G54400	Eukaryotic aspartyl protease family protein	10.2563	11.4646	1.20832	0.00756737	8.68379	10.7127	2.02894	0.012258	2.49e-09
116	AT3G54810	Plant-specific GATA-type zinc finger transcription factor family protein	8.90934	10.0559	1.14657	0.0258395	8.29028	10.0634	1.77309	0.0461426	2.75e-05
117	AT3G55430	O-Glycosyl hydrolases family 17 protein	7.31735	8.76996	1.45261	0.0125896	7.27979	9.15107	1.87128	0.0469876	1.27e-05
118	AT3G55450	PBS1-like 1	9.80814	10.6827	0.874574	0.0181625	9.17921	10.4111	1.23192	0.016125	7.2e-08
119	AT3G57450		5.83216	8.2329	2.40074	0.0304633	5.12631	8.54932	3.42301	0.0406937	5.5e-06
120	AT3G58120	Basic-leucine zipper (bZIP) transcription factor family protein	9.16188	9.91878	0.756904	0.0182553	7.26528	9.04874	1.78347	0.0312135	3.3e-09
121	AT3G59080	Eukaryotic aspartyl protease family protein	8.42391	9.7454	1.32149	0.000173159	6.91766	9.22403	2.30637	0.00948971	2.85e-08
122	AT3G60530	GATA transcription factor 4	11.3768	12.2179	0.841167	0.0477614	10.3678	12.0017	1.6339	0.00440311	5.01e-10
123	AT3G60600	vesicle associated protein	7.03841	7.99664	0.958232	0.00694311	7.86506	8.89481	1.02975	0.023975	1.63e-06
124	AT3G61110	ribosomal protein S27	7.68775	8.78947	1.10173	0.0139371	7.74183	9.48302	1.74119	0.0375186	1.08e-10
125	AT3G61580	Fatty acid/sphingolipid desaturase	6.78631	8.23564	1.44933	0.00109732	5.12447	7.57413	2.44966	0.00494818	2.49e-09
126	AT3G61640	arabinogalactan protein 20	9.77327	10.6894	0.916133	0.0351612	9.72602	10.9316	1.20561	0.018486	2.09e-05
127	AT3G62420	basic region/leucine zipper motif 53	13.1973	14.5253	1.32803	0.0194385	12.7616	14.5077	1.74606	0.0292462	1.36e-06
128	AT3G62720	xylosyltransferase 1	10.2045	11.4422	1.23765	0.00513527	9.48851	10.9346	1.44608	0.0364931	4.86e-06
129	AT4G01250	WRKY family transcription factor	7.28244	8.64548	1.36304	0.00938687	6.00964	7.15586	1.14623	0.00431078	8.56e-07
130	AT4G01380	plastocyanin-like domain-containing protein	6.73512	8.38104	1.64593	0.017677	5.53246	6.49423	0.961772	0.0264651	1.87e-09
131	AT4G01575	serine protease inhibitor, Kazal-type family protein	7.63765	8.43436	0.796711	0.0324824	7.08229	8.11442	1.03213	0.0289527	2.75e-06
132	AT4G02130	galacturonosyltransferase 6	8.38065	9.14168	0.761023	0.0255389	7.90727	8.8641	0.956824	0.0320625	5.26e-05
133	AT4G08040	1-aminocyclopropane-1-carboxylate synthase 11	6.76138	7.79772	1.03634	0.0286482	6.33407	7.52765	1.19358	0.0446338	0.000194443
134	AT4G11000	Ankyrin repeat family protein	5.72944	7.23306	1.50362	0.00673549	5.3081	6.66355	1.35545	0.0407463	4.28e-06
135	AT4G11521	Receptor-like protein kinase-related family protein	7.06246	8.71508	1.65263	0.0124732	5.45194	8.9305	3.47855	0.0063245	6.24e-10
136	AT4G12730	FASCICLIN-like arabinogalactan 2	11.0646	12.0155	0.950918	0.00150595	9.41694	11.0084	1.59142	0.0127823	1.96e-08
137	AT4G13340	Leucine-rich repeat (LRR) family protein	10.961	12.2854	1.32444	0.0114299	11.0132	12.4761	1.4629	0.0460524	1.48e-12
138	AT4G15800	ralf-like 33	11.7822	12.6189	0.83673	0.0111168	10.4919	11.8998	1.40789	0.0300148	5.59e-07
139	AT4G16870	transposable element gene	9.76904	10.6282	0.859172	0.0261555	9.25433	10.3413	1.08699	0.0124819	1.64e-14
140	AT4G17470	alpha/beta-Hydrolases superfamily protein	7.84085	8.97829	1.13744	0.0128909	7.57043	8.5157	0.945266	0.0144469	3.98e-10
141	AT4G17520	Hyaluronan / mRNA binding family	8.49877	9.29638	0.797614	0.00182225	7.58571	8.92459	1.33888	0.0467411	4.45e-07
142	AT4G18760	receptor like protein 51	8.45822	9.20889	0.750669	0.00124633	6.80128	8.7962	1.99492	0.0100527	4.08e-10
143	AT4G19600	Cyclin family protein	8.97859	9.94355	0.964964	0.0178117	9.26855	10.1022	0.833613	0.0198852	7.33e-08
144	AT4G20260	plasma-membrane associated cation-binding protein 1	13.29	14.0914	0.801385	0.00528632	12.9497	13.9632	1.01356	0.0212722	2.09e-06
145	AT4G21390	S-locus lectin protein kinase family protein	7.22469	8.02074	0.796053	0.0267769	7.01832	8.97914	1.96082	0.0330247	6.94e-05
146	AT4G22190		8.95952	10.1506	1.19104	0.00281364	7.84924	9.87098	2.02173	0.00320661	1.24e-08
147	AT4G22330	Alkaline phytoceramidase (aPHC)	7.87195	8.64802	0.776079	0.0364191	7.95166	9.1375	1.18584	0.0319802	6.27e-07
148	AT4G23190	cysteine-rich RLK (RECEPTOR-like protein kinase) 11	8.11682	8.97298	0.856156	0.046024	8.42749	10.2402	1.81275	0.0487949	3.39e-06
149	AT4G23470	PLAC8 family protein	5.53108	6.43938	0.908303	0.0324138	5.54639	7.53208	1.98569	0.0351819	0.000324562
150	AT4G24275		9.79652	10.5613	0.76478	0.0168943	9.05301	9.8252	0.772182	0.0361963	5.9e-08
151	AT4G25610	C2H2-like zinc finger protein	6.97885	7.89692	0.918069	0.00241148	6.28365	8.07573	1.79208	0.00745228	1.25e-05
152	AT4G27280	Calcium-binding EF-hand family protein	12.9192	14.6693	1.75009	0.00290655	11.5375	12.9669	1.42945	0.0342681	3.75e-07
153	AT4G27500	proton pump interactor 1	7.85648	9.03765	1.18117	0.0118797	7.23395	9.47268	2.23873	0.0331954	1.22e-05
154	AT4G30210	P450 reductase 2	8.00896	8.97883	0.969863	0.0120271	8.41491	10.3358	1.92089	0.0355839	3.47e-07
155	AT4G30440	UDP-D-glucuronate 4-epimerase 1	12.825	13.6422	0.817162	0.0375157	11.9827	12.9953	1.01254	0.0100989	8.23e-08
156	AT4G31550	WRKY DNA-binding protein 11	8.65876	9.45149	0.792732	0.0237365	7.23264	9.05237	1.81973	0.0149712	3.99e-07
157	AT4G32020		13.864	15.1836	1.31958	0.0289535	12.6612	14.5492	1.88795	0.0318305	3.06e-07
158	AT4G34390	extra-large GTP-binding protein 2	9.01356	9.78707	0.773512	0.00507933	9.00415	10.0143	1.01016	0.0207196	2.25e-06
159	AT4G34450	coatomer gamma-2 subunit, putative / gamma-2 coat protein, putative / gamma-2 COP, putative	8.83447	9.81423	0.979761	0.0299207	8.98349	10.1935	1.21004	0.0490072	3.26e-05
160	AT4G37450	arabinogalactan protein 18	11.9857	12.8075	0.821873	0.0442913	10.3487	11.6139	1.26521	0.0146772	1.52e-08
161	AT4G40065	other RNA	6.69358	8.22297	1.52939	0.00452499	5.90552	8.84218	2.93666	0.0426167	1.56e-05
162	AT5G03120		8.92799	9.94954	1.02155	0.00838909	8.54646	9.73503	1.18857	0.00826319	2.33e-06
163	AT5G03360	DC1 domain-containing protein	7.06217	8.17458	1.11241	0.010839	6.18996	7.04989	0.859929	0.00209014	8.26e-09
164	AT5G05435	other RNA	8.12484	9.03132	0.90648	0.00141312	8.47754	9.41404	0.936501	0.00231779	3.63e-10
165	AT5G08240		5.60288	6.48497	0.882088	0.0170103	6.1742	7.20258	1.02838	0.0168793	3.8e-05
166	AT5G08330	TCP family transcription factor	11.0762	12.1569	1.08078	0.00418705	9.26697	10.495	1.22802	0.00632216	4.23e-13
167	AT5G08760		9.84058	10.8622	1.0216	0.0313234	8.8095	10.198	1.38846	0.0309884	0.000165352
168	AT5G11740	arabinogalactan protein 15	14.9106	16.0579	1.14734	0.0141427	14.868	15.7084	0.840476	0.00412593	4.76e-08
169	AT5G13180	NAC domain containing protein 83	6.96748	8.31944	1.35196	0.0306465	5.23382	7.83875	2.60492	0.0130486	8.28e-07
170	AT5G14920	Gibberellin-regulated family protein	12.1635	13.6845	1.52101	0.00117918	12.0797	13.3749	1.29521	0.0043277	1.16e-07
171	AT5G24590	TCV-interacting protein	10.3845	11.2939	0.909422	0.00392671	10.7943	11.5924	0.798033	0.0274114	1.27e-09
172	AT5G25350	EIN3-binding F box protein 2	11.1064	12.3834	1.27693	0.00941172	11.1454	12.6878	1.54239	0.0227755	1.71e-07
173	AT5G26270		7.69871	8.78352	1.08481	0.0362815	7.97023	9.22408	1.25385	0.0175936	2.19e-10
174	AT5G26360	TCP-1/cpn60 chaperonin family protein	5.77368	8.46439	2.69071	0.0030754	5.62625	9.50623	3.87997	0.00799894	7.14e-09
175	AT5G26570	catalytics;carbohydrate kinases;phosphoglucan, water dikinases	10.3002	11.247	0.946791	0.000728225	9.53581	10.4903	0.954462	0.00555575	1.22e-08
176	AT5G26790		7.34866	8.17858	0.829912	0.0169223	5.08112	7.02838	1.94726	0.0094434	7.74e-11
177	AT5G28630	glycine-rich protein	7.20914	8.50764	1.2985	0.00265964	6.84973	8.44105	1.59132	0.0232453	1.86e-05
178	AT5G28913	transposable element gene	8.31359	9.38212	1.06853	0.0300597	7.04373	9.12642	2.08268	0.00209457	6.97e-13
179	AT5G35735	Auxin-responsive family protein	9.84661	12.1935	2.34685	0.0183262	10.7301	13.2468	2.5167	0.0392896	1.92e-06
180	AT5G35940	Mannose-binding lectin superfamily protein	7.55504	8.81482	1.25979	0.0200151	7.30914	8.68789	1.37875	0.00143214	0.000173642
181	AT5G36925		6.12836	7.26643	1.13808	0.000935526	5.87011	7.55399	1.68388	0.00194206	9.38e-06
182	AT5G38910	RmlC-like cupins superfamily protein	5.1603	7.93127	2.77097	0.0220958	5.09723	7.80943	2.71219	0.00693562	0.000399525
183	AT5G39180	RmlC-like cupins superfamily protein	6.04618	8.22063	2.17445	0.0406373	6.31112	8.22801	1.91689	0.0240486	2.98e-05
184	AT5G39740	ribosomal protein L5 B	10.126	10.9286	0.80259	0.0188579	9.99148	11.2154	1.22394	0.0373333	8.1e-08
185	AT5G42200	RING/U-box superfamily protein	9.64015	10.6054	0.965279	0.0163416	9.1886	10.7523	1.56368	0.00588819	1.88e-05
186	AT5G44020	HAD superfamily, subfamily IIIB acid phosphatase	8.79862	9.7977	0.999088	0.00942747	8.45122	9.51916	1.06793	0.031533	0.000119873
187	AT5G44568		7.67288	9.64211	1.96923	0.00744351	7.87051	10.0857	2.21515	0.0143894	2.74e-06
188	AT5G45070	phloem protein 2-A8	7.95106	8.99354	1.04248	0.0497462	7.03618	8.15294	1.11676	0.0451966	1.19e-10
189	AT5G45830	delay of germination 1	6.1743	7.05509	0.880799	0.0111413	5.14646	6.14023	0.993769	0.032575	6.38e-07
190	AT5G46110	Glucose-6-phosphate/phosphate translocator-related	11.6074	13.0508	1.44334	0.00451049	10.5971	12.4436	1.84649	0.022974	2.15e-08
191	AT5G46330	Leucine-rich receptor-like protein kinase family protein	8.75084	9.70352	0.952681	0.0390414	7.56126	8.88374	1.32247	0.0122484	7.82e-11
192	AT5G47070	Protein kinase superfamily protein	9.99794	11.1217	1.12377	0.0106541	9.61982	11.0685	1.44871	0.0332757	9.68e-07
193	AT5G48430	Eukaryotic aspartyl protease family protein	6.31781	7.62516	1.30735	0.0274591	6.00161	7.52292	1.52132	0.0160093	1.31e-06
194	AT5G49460	ATP citrate lyase subunit B 2	7.18636	8.18047	0.994101	0.0196385	6.81056	8.52739	1.71683	0.0134185	8.39e-07
195	AT5G50570	Squamosa promoter-binding protein-like (SBP domain) transcription factor family protein	9.5645	10.7489	1.18437	0.0143763	9.10267	10.5195	1.41686	0.00558025	1.08e-10
196	AT5G50670	Squamosa promoter-binding protein-like (SBP domain) transcription factor family protein	9.60844	10.9421	1.33369	0.0219761	9.20413	10.5503	1.34621	0.00433045	4.46e-09
197	AT5G52050	MATE efflux family protein	8.3354	9.52911	1.19371	0.00488176	6.6514	7.91524	1.26384	0.0499399	6.87e-09
198	AT5G57220	cytochrome P450, family 81, subfamily F, polypeptide 2	8.00772	10.0246	2.01693	0.0147101	7.80077	11.1148	3.31398	0.0330458	3.95e-06
199	AT5G57760		9.51965	10.7358	1.21619	0.0290338	6.38638	8.363	1.97662	0.00443546	5.72e-11
200	AT5G58900	Homeodomain-like transcriptional regulator	9.61512	10.7056	1.09046	0.0039352	8.41458	9.88008	1.4655	0.0132928	4.53e-08
201	AT5G62020	heat shock transcription factor B2A	5.73296	6.86035	1.12739	0.0010841	7.27699	9.86551	2.58852	0.0253497	5.11e-09
202	AT5G62700	tubulin beta chain 3	6.92417	7.67569	0.751518	0.00459313	7.00186	7.81415	0.812291	0.0355199	1.33e-05
203	AT5G64620	cell wall / vacuolar inhibitor of fructosidase 2	11.0823	12.0072	0.924858	0.0157134	8.82244	9.84277	1.02034	0.0458286	2.86e-09
204	AT5G65080	K-box region and MADS-box transcription factor family protein	5.25832	6.01688	0.758562	0.0363786	5.27371	6.84838	1.57468	0.00736545	3.71e-06
205	AT5G65390	arabinogalactan protein 7	11.7468	12.8683	1.12155	0.0132645	12.1507	13.314	1.16329	0.0270139	2.66e-05
206	AT5G66790	Protein kinase superfamily protein	6.46341	7.25046	0.787049	0.00604526	6.1816	7.07438	0.892776	0.0332646	0.000616069
a) mRNA expression was analyzed using Aligent Arabidopsis custom microarray (GEO array platform: GPL19830) as described in Materials and Methods.
The following genes are listed 1) Log2 (UBP1b ox non-stress/Venus non-stress)>0.7; 2) Log2 (UBP1b ox heat/Venus heat)>0.7; 3) p-value <0.15; 4) FDR<0.1
b) Average of log2 values (signal intensity data) under non-stress and heat stress condition.

## Sheet: Table S8
Supplemental table S8. List of 11 heat-inducible genesa) whose mRNA accumulation is up-regulated in UBP1b ox compared to Venus control under both normal and heat stress condition
	AGI code	Description	Non-stress		mRNA ratio	p-value	Heat stress		mRNA ratio	p-value	Venus		mRNA ratio	p-value	FDR
			Venus b)	UBP1b ox b)	(UBP1b ox/Venus)		Venus b)	UBP1b ox b)	(UBP1b ox/Venus)		Non-stress b)	Heat stress b)	(heat stress/non-stress)
1	AT1G11175	other RNA	9.58165	11.6302	2.0485	0.014363	10.4073	12.1063	1.69906	0.0265059	9.58165	10.4073	0.825625	0.00155094	1.1e-07
2	AT1G13520	Protein of unknown function (DUF1262)	7.17568	8.42115	1.24546	0.0266066	8.09062	9.16463	1.07401	0.0383642	7.17568	8.09062	0.914936	0.0240353	0.000457073
3	AT1G33140	Ribosomal protein L6 family	8.88121	9.64956	0.768353	0.0460042	9.72249	10.6004	0.877883	0.031005	8.88121	9.72249	0.841283	0.00213941	6.5e-08
4	AT1G56300	Chaperone DnaJ-domain superfamily protein	7.18485	9.49932	2.31447	0.00407923	10.7461	11.5289	0.782852	0.00210534	7.18485	10.7461	3.56123	4.06556e-05	5.03e-15
5	AT1G72416	Chaperone DnaJ-domain superfamily protein	5.89155	7.49707	1.60553	0.0108403	11.3689	12.1604	0.791545	0.0255865	5.89155	11.3689	5.47732	2.42012e-05	2.3e-14
6	AT2G27580	A20/AN1-like zinc finger family protein	8.27478	9.62777	1.353	0.0121839	11.0189	12.8222	1.8033	0.0264317	8.27478	11.0189	2.7441	0.00053937	6.19e-11
7	AT3G09630	Ribosomal protein L4/L1 family	7.76157	9.4858	1.72423	0.0250061	8.5629	10.4736	1.91067	0.025932	7.76157	8.5629	0.801333	0.000321399	1.33e-05
8	AT3G13520	arabinogalactan protein 12	14.6528	15.4817	0.828849	0.0151491	15.5291	16.4878	0.958735	0.0341091	14.6528	15.5291	0.87627	0.00646285	1.38e-07
9	AT3G60600	vesicle associated protein	7.03841	7.99664	0.958232	0.00694311	7.86506	8.89481	1.02975	0.023975	7.03841	7.86506	0.826645	0.00669735	6.16e-07
10	AT5G35735	Auxin-responsive family protein	9.84661	12.1935	2.34685	0.0183262	10.7301	13.2468	2.5167	0.0392896	9.84661	10.7301	0.883493	0.00543166	1.63e-06
11	AT5G62020	heat shock transcription factor B2A	5.73296	6.86035	1.12739	0.0010841	7.27699	9.86551	2.58852	0.0253497	5.73296	7.27699	1.54403	0.000220275	5.11e-09
a) mRNA expression was analyzed using Aligent Arabidopsis custom microarray (GEO array platform: GPL19830) as described in Materials and Methods.
The following genes are listed 1) Log2 (UBP1b ox non-stress/Venus non-stress)>0.7; 2) Log2 (UBP1b ox heat/Venus heat)>0.7; 3) Log2 (Venus heat/Venus non-stress)>0.7; 4) p-value <0.15; 5) FDR<0.1
b) Average of log2 values (signal intensity data) under non-stress and heat stress condition.
